# Supplementary material for: Top predator sea stars are the benthic equivalent to polar bears of the pelagic realm
Source: Proc Natl Acad Sci U S A. 2022 Dec 27;120(1):e2216701120. doi: 10.1073/pnas.2216701120 (PMC9910421; doi:10.1073/pnas.2216701120)
Supplement: Supplementary file 2 — Dataset S01 (XLSX) [file pnas.2216701120.sd01.xlsx]

## Sheet: Feuil1
Phylum	Taxa	Tissue	n	δ15N (‰)	TP
Benthic invertebrates		Whole organism, soft part or muscle	881	11.9 ± 2.5	2.7 ± 0.7
Annelida	Annelids		61	12.7 ± 1.6	2.9 ± 0.5
	Eunoe oerstedi	-	9	13.8 ± 0.8	3.3 ± 0.2
	Nereis pelagica	-	12	12.9 ± 1.2	3.0 ± 0.4
	Polychaeta	-	40	12.4 ± 1.8	2.9 ± 0.5
Arthropoda	Amphipods		71	12.0 ± 2.3	2.7 ± 0.7
	Anonyx sp	-	32	13.6 ± 1.7	3.2 ± 0.5
	Caprella septentrionalis	-	4	7.4 ± 0.3	1.4 ± 0.1
	Eusirus cuspidatus	-	3	13.0 ± 0.6	3.0 ± 0.2
	Halirages fulvocinctus	-	5	9.5 ± 0.2	2.0 ± 0.1
	Haploops tubicula	-	1	9.8	2.1
	Ischyrocerus anguipes	-	3	8.3 ± 0.8	1.6 ± 0.2
	Oediceros borealis	-	1	12.5	2.9
	Paramphithoe hystrix	-	6	10.6 ± 0.5	2.3 ± 0.2
	Rhachotropis aculeata	-	15	11.6 ± 0.6	2.6 ± 0.2
	Stegocephalus inflatus	-	1	15	3.6
	Barnacles		25	8.3 ± 0.6	1.7 ± 0.2
	Balanus sp	-	25	8.3 ± 0.6	1.7 ± 0.2
	Decapod		280	13.0 ± 1.5	3.0 ± 0.4
	Argis dentata	-	29	14.6 ± 1.0	3.5 ± 0.3
	Eualus fabricii	-	20	12.5 ± 0.7	2.9 ± 0.2
	Eualus gaimardii	-	54	12.4 ± 0.9	2.8 ± 0.3
	Hyas coarctatus	-	11	13.7 ± 0.8	3.2 ± 0.2
	Lebbeus groenlandicus	-	13	13.3 ± 0.6	3.1 ± 0.2
	Lebbeus polaris	-	77	12.3 ± 1.5	2.8 ± 0.4
	Pagurus sp	-	2	12.9 ± 0.7	3.0 ± 0.2
	Pandalus montagui	-	11	14.0 ± 0.8	3.3 ± 0.2
	Sabinea septemcarinata	-	1	15.4	3.7
	Sclerocrangon boreas	-	21	15.1 ± 0.5	3.7 ± 0.2
	Spirontocaris phippsi	-	8	12.4 ± 0.8	2.9 ± 0.2
	Spirontocaris spinus	-	33	12.6 ± 1.7	2.9 ± 0.5
	Isopods		24	11.3 ± 1.8	2.75 ± 0.5
	Arcturus baffini	-	14	9.9 ± 0.6	2.1 ± 0.2
	Bopyroides hippolytes	-	10	13.3 ± 0.5	3.1 ± 0.1
	Sea spider		11	11.1 ± 0.9	2.5 ± 0.3
	Boreonymphon abyssorum	-	2	12.1 ± 2.0	2.8 ± 0.6
	Nymphonidae	-	9	10.9 ± 0.5	2.4 ± 0.1
Brachiopoda	Hemithiris psittacea	-	6	11.5 ± 0.5	2.6 ± 0.1
Bryozoa	Bryozoan		2	7.6 ± 0.2	1.4 ± 0.1
	Bryozoa	-	1	7.8	1.5
	Eucratea sp	-	1	7.5	1.4
Chordata	Ascidiacea		41	9.8 ± 1.6	2.1 ± 0.5
	Ascidiacea	-	8	7.2 ± 1.6	1.3 ± 0.5
	Boltenia echinata	-	6	10.3 ± 1.1	2.2 ± 0.3
	Boltenia ovifera	-	14	10.5 ± 0.7	2.3 ± 0.2
	Boltenia villosa	-	13	10.5 ± 0.5	2.3 ± 0.2
Cmidaria	Anthozoan		31	11.5 ± 1.7	2.6 ± 0.5
	Actiniaria sp	-	1	14.5	3.5
	Gersemia sp	-	30	11.4 ± 1.6	2.5 ± 0.5
Echinodermata	Brittle star		38	9.5 ± 1.3	2.0 ± 0.4
	Ophiacantha bidentata	-	3	10.9 ± 0.3	2.4 ± 0.1
	Ophiopholis aculeata	-	35	9.4 ± 1.2	2.0 ± 0.4
	Crinoid		21	12.7 ± 1.5	2.9 ± 0.4
	Heliometra glacialis	-	21	12.7 ± 1.5	2.9 ± 0.4
	Sea urchin		31	8.7 ± 1.6	1.8 ± 0.5
	Strongylocentrotus droebachiensis	-	31	8.7 ± 1.6	1.8 ± 0.5
	Sea cucumber		24	10.8 ± 1.6	2.4 ± 0.5
	Cucumaria frondosa	-	7	9.8 ± 2.1	2.1 ± 0.6
	Holothuroidea	-	1	9.1	1.9
	Molpadia sp	-	13	11.7 ± 0.5	2.6 ± 0.1
	Psolus fabricii	-	3	9.6 ± 0.6	2.0 ± 0.2
	Sea star		33	14.8 ± 3.1	3.5 ± 0.9
	Asteroidea	-	1	19.2	4.8
	Crossaster papposus	-	2	15.5 ± 0.8	3.7 ± 0.2
	Diplopteraster multipes	-	4	18.0 ± 0.5	4.5 ± 0.1
	Henricia sp	-	7	15.0 ± 2.7	3.6 ± 0.8
	Leptasterias (Hexasterias) polaris	-	2	10.0 ± 0.2	2.1 ± 0.0
	Leptasterias groenlandica	-	6	10.9 ± 0.6	2.4 ± 0.2
	Pteraster militaris	-	6	16.4 ± 2.1	4.0 ± 0.6
	Solaster endeca	-	1	11.7	2.6
	Solaster sp	-	4	16.3 ± 1.5	4.0 ± 0.4
Mollusca	Bivalves		49	8.5 ± 1.7	1.7 ± 0.5
	Bivalvia	-	10	7.9 ± 1.2	1.5 ± 0.4
	Chlamys islandicus	-	1	9.6	2
	Ciliatocardium ciliatum	-	1	7.5	1.4
	Crenella sp	-	8	6.5 ± 0.2	1.1 ± 0.1
	Ennucula tenuis	-	2	9.6 ± 0.2	2.0 ± 0.1
	Hiatella arctica	-	11	9.0 ± 0.6	1.8 ± 0.2
	Musculus discors	-	2	7.3 ± 1.5	1.3 ± 0.4
	Musculus sp	-	3	8.5 ± 0.3	1.7 ± 0.1
	Nuculana pernula	-	2	7.7 ± 0.4	1.5 ± 0.1
	Nuculana sp	-	2	8.1 ± 1.0	1.6 ± 0.3
	Pectinidae	-	2	10.0 ± 1.8	2.1 ± 0.5
	Serripes groenlandicus	-	2	12.4 ± 2.6	2.9 ± 0.8
	Similipecten greenlandicus	-	3	11.3 ± 0.1	2.5 ± 0.0
	Chiton		10	11.0 ± 1.1	2.4 ± 0.3
	Boreochiton ruber	-	5	10.9 ± 0.4	2.4 ± 0.1
	Stenosemus albus	-	1	10.1	2.2
	Tonicella marmoreus	-	1	9.2	1.9
	Tonicella sp	-	3	12.2 ± 0.7	2.8 ± 0.2
	Gastropods		87	11.7 ± 1.6	2.6 ± 0.5
	Buccinum sp	-	10	13.9 ± 1.0	3.3 ± 0.3
	Colus sp	-	2	12.3 ± 0.2	2.8 ± 0.1
	Dendronotus sp	-	28	12.9 ± 0.5	3.0 ± 0.2
	Gastropoda	-	4	11.5 ± 0.7	2.6 ± 0.2
	Littorinidae	-	13	10.0 ± 0.4	2.1 ± 0.1
	Margarites groenlandicus	-	3	10.2 ± 0.7	2.2 ± 0.2
	Margarites helicinus	-	12	9.8 ± 1.1	2.1 ± 0.3
	Margarites olivaceous	-	11	11.0 ± 0.5	2.4 ± 0.1
	Velutinidae	-	4	11.6 ± 0.6	2.6 ± 0.2
Porifera	Porifera	-	36	16.0 ± 2.9	3.9 ± 0.9
Pelagic invertebrates		Whole organism	303	10.8 ± 1.5	2.4 ± 0.4
Arthropoda	Amphipods		62	11.1 ± 1.4	2.5 ± 0.4
	Hyperia galba	-	8	12.9 ± 0.9	3.0 ± 0.3
	Hyperia medusarum	-	4	12.0 ± 1.0	2.7 ± 0.3
	Themisto abyssorum	-	6	12.9 ± 0.5	3.0 ± 0.2
	Themisto libellula	-	44	10.4 ± 0.9	2.3 ± 0.3
	Copepods		40	9.8 ± 0.7	2.1 ± 0.2
	Calanus hyperboreus	-	28	9.5 ± 0.4	2.0 ± 0.1
	Metridia sp	-	12	10.6 ± 0.6	2.3 ± 0.2
	Krill and Mysids		73	9.9 ± 0.9	2.1 ± 0.3
	Meganyctiphanes norvegica	-	3	10.7 ± 0.5	2.4 ± 0.1
	Mysis oculata	-	19	9.6 ± 0.9	2.0 ± 0.3
	Stilomysis grandis	-	1	13.6	3.2
	Thysanoessa inermis	-	10	10.7 ± 1.1	2.3 ± 0.3
	Thysanoessa raschii	-	40	9.6 ± 0.5	2.0 ± 0.2
Chaetognatha	Chaetognatha	-	38	13.2 ± 0.4	3.1 ± 0.1
Cnidaria	Hydrozoan		47	11.4 ± 0.9	2.5 ± 0.3
	Aglantha sp	-	4	11.6 ± 0.2	2.6 ± 0.1
	Hydrozoa	-	43	11.3 ± 0.9	2.5 ± 0.3
Ctenophora	Ctenophora	-	3	12.0 ± 0.4	2.7 ± 0.1
Mollusca	Pteropods		38	9.9 ± 1.3	2.1 ± 0.4
	Clione limacina	-	20	10.9 ± 0.8	2.4 ± 0.2
	Limacina helicina	-	5	8.2 ± 0.8	1.6 ± 0.2
	Pteropoda	-	13	8.9 ± 0.4	1.8 ± 0.1
	Squid		2	13.4 ± 0.6	3.1 ± 0.2
	Gonatus sp	-	2	13.4 ± 0.6	3.1 ± 0.2
Benthic fish		Muscle	171	14.9 ± 1.1	3.6 ± 0.3
Chordata	Arctic alligator fish	-	6	15.4 ± 0.4	3.7 ± 0.1
	Arctic sculpin	-	7	15.7 ± 1.0	3.8 ± 0.3
	Arctic shanny	-	20	15.8 ± 0.6	3.8 ± 0.2
	Arctic staghorn sculpin	-	17	14.0 ± 0.5	3.3 ± 0.2
	Atlantic poacher	-	2	16.3 ± 1.2	4.0 ± 0.3
	Banded gunnel	-	14	14.6 ± 0.9	3.5 ± 0.3
	Daubed shanny	-	5	13.9 ± 0.7	3.3 ± 0.2
	Eelpouts	-	1	14.6	3.5
	Fish doctor	-	2	14.9 ± 0.2	3.6 ± 0.1
	Fourline snakeblenny	-	16	15.8 ± 0.7	3.8 ± 0.2
	Moustache sculpin	-	21	14.3 ± 0.5	3.4 ± 0.2
	Myoxocephalus sp	-	2	14.1 ± 1.4	3.3 ± 0.4
	Ribbed sculpin	-	20	15.2 ± 0.5	3.7 ± 0.1
	Sandlance	-	5	12.8 ± 0.3	3.0 ± 0.1
	Shorthorn sculpin	-	12	15.8 ± 1.3	3.8 ± 0.4
	Slender eelblenny	-	13	13.9 ± 0.8	3.3 ± 0.2
	Snailfish	-	1	12.9	3
	Spatulate sculpin	-	2	15.3 ± 0.3	3.7 ± 0.1
	Triglops sp	-	3	15.3 ± 0.3	3.7 ± 0.1
	Twohorn sculpin	-	2	15.6 ± 0.0	3.8 ± 0.0
Pelagic fish		Muscle	83	14.5 ± 1.1	3.5 ± 0.3
Chordata	Polar cod	-	7	15.3 ± 0.9	3.7 ± 0.3
	Arctic cod	-	38	14.9 ± 1.1	3.6 ± 0.3
	Greenland cod	-	5	15.4 ± 0.4	3.7 ± 0.1
	Capelin	-	25	13.6 ± 0.8	3.2 ± 0.2
	Arctic char	-	5	14.5 ± 0.8	3.5 ± 0.2
Marine mammal		Muscle	80	16.9 ± 1.9	4.4 ± 0.7
Chordata	Polar bear*	-	8	19.8 ± 0.5	5.7 ± 0.2
	Beluga	-	12	16.4 ± 0.7	4.1 ± 0.2
	Narwhal	-	15	15.4 ± 1.2	3.9 ± 0.5
	Ringed Seal	-	41	17.6 ± 1.3	4.8 ± 0.5
	Walrus	-	4	12.9 ± 1.0	3.0 ± 0.3
Seabird			62	15.3 ± 0.8	3.9 ± 0.2
Chordata	Common eider	Plasma	15	13.3 ± 1.6	3.1 ± 0.5
	Glaucous gull	Blood	16	16.0 ± 0.5	3.9 ± 0.1
	Thick-billed murre	Blood	31	14.8 ± 0.5	3.6 ± 0.1
* From Koehler et al. (2019)
