# Supplementary material for: Top predator sea stars are the benthic equivalent to polar bears of the pelagic realm
Source: Proc Natl Acad Sci U S A. 2022 Dec 27;120(1):e2216701120. doi: 10.1073/pnas.2216701120 (PMC9910421; doi:10.1073/pnas.2216701120)
Supplement: Supplementary file 3 — Dataset S02 (CSV) [file pnas.2216701120.sd02.csv]

year	Latitude	longitude	class	Species	Functional group	d15N	TP
2019	63.7042	-88.41443333	Pelagic invert	Themisto libellula	Amphipod	9.78	2.08
2019	63.7042	-88.41443333	Pelagic invert	Themisto libellula	Amphipod	10.2	2.2
2019	63.7042	-88.41443333	Pelagic invert	Hydrozoa	Hydrozoan	11.39	2.55
2019	63.7042	-88.41443333	Pelagic invert	Chaetognatha	Chaetognathan	12.81	2.97
2019	63.7042	-88.41443333	Pelagic invert	Chaetognatha	Chaetognathan	13.2	3.08
2019	63.7042	-88.41443333	Pelagic invert	Chaetognatha	Chaetognathan	13.2	3.08
2018	63.57605	-87.9809	Benthic invert	Polychaeta	Worms	13.37	3.13
2018	63.57605	-87.9809	Benthic invert	Polychaeta	Worms	13.74	3.24
2018	63.57605	-87.9809	Benthic invert	Polychaeta	Worms	13.8	3.26
2018	63.57605	-87.9809	Benthic invert	Polychaeta	Worms	14.97	3.6
2018	63.86633333	-87.73903333	Pelagic invert	Limacina helicina	Pteropod	9.45	1.98
2018	63.86633333	-87.73903333	Pelagic invert	Metridia sp	Copepod	9.83	2.09
2018	63.86633333	-87.73903333	Pelagic invert	Hydrozoa	Hydrozoan	10.12	2.18
2018	63.86633333	-87.73903333	Pelagic invert	Themisto libellula	Amphipod	10.29	2.23
2018	63.86633333	-87.73903333	Pelagic invert	Metridia sp	Copepod	10.38	2.25
2018	63.86633333	-87.73903333	Pelagic invert	Hydrozoa	Hydrozoan	10.73	2.36
2018	63.86633333	-87.73903333	Pelagic invert	Chaetognatha	Chaetognathan	13.18	3.08
2019	63.70685	-87.44358333	Pelagic invert	Hydrozoa	Hydrozoan	10.66	2.34
2019	63.70685	-87.44358333	Pelagic invert	Clione limacina	Pteropod	10.78	2.37
2019	63.70685	-87.44358333	Pelagic invert	Clione limacina	Pteropod	11.08	2.46
2019	63.70685	-87.44358333	Pelagic invert	Hydrozoa	Hydrozoan	11.1	2.46
2019	63.69098333	-87.42301667	Benthic invert	Strongylocentrotus droebachiensis	Sea urchin	10.32	2.23
2018	63.60341667	-87.38671667	Benthic invert	Gersemia sp	Anthozoan	9.53	2
2018	63.60341667	-87.38671667	Benthic invert	Dendronotus sp	Gastropod	12.84	2.98
2018	63.7496	-87.32243333	Benthic invert	Eucratea sp	Bryozoan	7.51	1.41
2018	63.7496	-87.32243333	Benthic invert	Musculus discors	Bivalve	8.37	1.66
2018	63.7496	-87.32243333	Benthic invert	Hiatella arctica	Bivalve	8.74	1.77
2018	63.7496	-87.32243333	Benthic invert	Balanus sp	Barnacle	8.78	1.78
2018	63.7496	-87.32243333	Benthic invert	Balanus sp	Barnacle	8.91	1.82
2018	63.7496	-87.32243333	Benthic invert	Balanus sp	Barnacle	8.92	1.82
2018	63.7496	-87.32243333	Benthic invert	Hiatella arctica	Bivalve	8.97	1.84
2018	63.7496	-87.32243333	Benthic invert	Balanus sp	Barnacle	9	1.85
2018	63.7496	-87.32243333	Benthic invert	Hiatella arctica	Bivalve	9.02	1.85
2018	63.7496	-87.32243333	Benthic invert	Hiatella arctica	Bivalve	9.16	1.89
2018	63.7496	-87.32243333	Benthic invert	Hiatella arctica	Bivalve	9.23	1.91
2018	63.7496	-87.32243333	Benthic invert	Boltenia ovifera	Ascidiacea	9.24	1.92
2018	63.7496	-87.32243333	Benthic invert	Porifera	Sponge	9.28	1.93
2018	63.7496	-87.32243333	Benthic invert	Balanus sp	Barnacle	9.29	1.93
2018	63.7496	-87.32243333	Benthic invert	Balanus sp	Barnacle	9.3	1.94
2018	63.7496	-87.32243333	Benthic invert	Balanus sp	Barnacle	9.33	1.94
2018	63.7496	-87.32243333	Benthic invert	Boltenia ovifera	Ascidiacea	9.83	2.09
2018	63.7496	-87.32243333	Benthic invert	Lebbeus polaris	Decapod	9.85	2.1
2018	63.7496	-87.32243333	Benthic invert	Boltenia villosa	Ascidiacea	9.89	2.11
2018	63.7496	-87.32243333	Benthic invert	Hiatella arctica	Bivalve	9.9	2.11
2018	63.7496	-87.32243333	Benthic invert	Boltenia ovifera	Ascidiacea	9.95	2.13
2018	63.7496	-87.32243333	Benthic invert	Boltenia villosa	Ascidiacea	10.01	2.14
2018	63.7496	-87.32243333	Benthic invert	Boltenia ovifera	Ascidiacea	10.05	2.16
2018	63.7496	-87.32243333	Benthic invert	Boltenia ovifera	Ascidiacea	10.08	2.16
2018	63.7496	-87.32243333	Benthic invert	Boltenia ovifera	Ascidiacea	10.09	2.17
2018	63.7496	-87.32243333	Benthic invert	Boltenia villosa	Ascidiacea	10.14	2.18
2018	63.7496	-87.32243333	Benthic invert	Boltenia ovifera	Ascidiacea	10.15	2.18
2018	63.7496	-87.32243333	Benthic invert	Boltenia villosa	Ascidiacea	10.19	2.2
2018	63.7496	-87.32243333	Benthic invert	Littorinidae	Gastropod	10.2	2.2
2018	63.7496	-87.32243333	Benthic invert	Boltenia ovifera	Ascidiacea	10.21	2.2
2018	63.7496	-87.32243333	Benthic invert	Boltenia villosa	Ascidiacea	10.22	2.2
2018	63.7496	-87.32243333	Benthic invert	Boltenia villosa	Ascidiacea	10.4	2.26
2018	63.7496	-87.32243333	Benthic invert	Boltenia villosa	Ascidiacea	10.4	2.26
2018	63.7496	-87.32243333	Benthic invert	Boltenia villosa	Ascidiacea	10.44	2.27
2018	63.7496	-87.32243333	Benthic invert	Boltenia villosa	Ascidiacea	10.5	2.29
2018	63.7496	-87.32243333	Benthic invert	Boltenia villosa	Ascidiacea	10.55	2.3
2018	63.7496	-87.32243333	Benthic invert	Boltenia villosa	Ascidiacea	10.58	2.31
2018	63.7496	-87.32243333	Benthic invert	Boltenia ovifera	Ascidiacea	10.67	2.34
2018	63.7496	-87.32243333	Benthic invert	Boltenia echinata	Ascidiacea	10.85	2.39
2018	63.7496	-87.32243333	Benthic invert	Boltenia echinata	Ascidiacea	10.93	2.41
2018	63.7496	-87.32243333	Benthic invert	Boltenia echinata	Ascidiacea	10.99	2.43
2018	63.7496	-87.32243333	Benthic invert	Eualus gaimardii	Decapod	11.21	2.5
2018	63.7496	-87.32243333	Benthic invert	Boltenia ovifera	Ascidiacea	11.22	2.5
2018	63.7496	-87.32243333	Benthic invert	Boltenia ovifera	Ascidiacea	11.33	2.53
2018	63.7496	-87.32243333	Benthic invert	Boltenia echinata	Ascidiacea	11.34	2.54
2018	63.7496	-87.32243333	Benthic invert	Boltenia villosa	Ascidiacea	11.37	2.54
2018	63.7496	-87.32243333	Benthic invert	Boltenia ovifera	Ascidiacea	11.4	2.55
2018	63.7496	-87.32243333	Benthic invert	Eualus gaimardii	Decapod	11.4	2.55
2018	63.7496	-87.32243333	Benthic invert	Boltenia ovifera	Ascidiacea	11.46	2.57
2018	63.7496	-87.32243333	Benthic invert	Boltenia ovifera	Ascidiacea	11.62	2.62
2018	63.7496	-87.32243333	Benthic invert	Eualus gaimardii	Decapod	11.62	2.62
2018	63.7496	-87.32243333	Benthic invert	Boltenia villosa	Ascidiacea	11.72	2.65
2018	63.7496	-87.32243333	Benthic invert	Eualus gaimardii	Decapod	11.72	2.65
2018	63.7496	-87.32243333	Benthic invert	Eualus gaimardii	Decapod	11.76	2.66
2018	63.7496	-87.32243333	Benthic invert	Eualus gaimardii	Decapod	11.8	2.67
2018	63.7496	-87.32243333	Benthic invert	Eualus gaimardii	Decapod	11.85	2.68
2018	63.7496	-87.32243333	Benthic invert	Dendronotus sp	Gastropod	11.89	2.7
2018	63.7496	-87.32243333	Benthic invert	Lebbeus polaris	Decapod	11.94	2.71
2018	63.7496	-87.32243333	Benthic invert	Margarites helicinus	Gastropod	11.94	2.71
2018	63.7496	-87.32243333	Benthic invert	Eualus gaimardii	Decapod	11.97	2.72
2018	63.7496	-87.32243333	Benthic invert	Eualus gaimardii	Decapod	12.02	2.74
2018	63.7496	-87.32243333	Benthic invert	Eualus gaimardii	Decapod	12.19	2.79
2018	63.7496	-87.32243333	Benthic invert	Polychaeta	Worms	12.2	2.79
2018	63.7496	-87.32243333	Benthic invert	Eualus gaimardii	Decapod	12.29	2.81
2018	63.7496	-87.32243333	Benthic invert	Eualus gaimardii	Decapod	12.33	2.83
2018	63.7496	-87.32243333	Benthic invert	Pagurus sp	Decapod	12.42	2.85
2018	63.7496	-87.32243333	Benthic invert	Eualus gaimardii	Decapod	12.42	2.85
2018	63.7496	-87.32243333	Benthic invert	Polychaeta	Worms	12.47	2.87
2018	63.7496	-87.32243333	Benthic invert	Eualus gaimardii	Decapod	12.61	2.91
2018	63.7496	-87.32243333	Benthic invert	Dendronotus sp	Gastropod	12.62	2.91
2018	63.7496	-87.32243333	Benthic invert	Polychaeta	Worms	12.63	2.91
2018	63.7496	-87.32243333	Benthic invert	Dendronotus sp	Gastropod	12.63	2.92
2018	63.7496	-87.32243333	Benthic invert	Dendronotus sp	Gastropod	12.65	2.92
2018	63.7496	-87.32243333	Benthic invert	Nereis pelagica	Worms	12.66	2.92
2018	63.7496	-87.32243333	Benthic invert	Polychaeta	Worms	12.69	2.93
2018	63.7496	-87.32243333	Benthic invert	Lebbeus polaris	Decapod	12.71	2.94
2018	63.7496	-87.32243333	Benthic invert	Dendronotus sp	Gastropod	12.71	2.94
2018	63.7496	-87.32243333	Benthic invert	Polychaeta	Worms	12.76	2.95
2018	63.7496	-87.32243333	Benthic invert	Polychaeta	Worms	12.81	2.97
2018	63.7496	-87.32243333	Benthic invert	Lebbeus polaris	Decapod	12.82	2.97
2018	63.7496	-87.32243333	Benthic invert	Dendronotus sp	Gastropod	12.84	2.98
2018	63.7496	-87.32243333	Benthic invert	Lebbeus polaris	Decapod	12.9	2.99
2018	63.7496	-87.32243333	Benthic invert	Polychaeta	Worms	12.92	3
2018	63.7496	-87.32243333	Benthic invert	Lebbeus polaris	Decapod	12.94	3.01
2018	63.7496	-87.32243333	Benthic invert	Lebbeus polaris	Decapod	12.96	3.01
2018	63.7496	-87.32243333	Benthic invert	Nereis pelagica	Worms	12.98	3.02
2018	63.7496	-87.32243333	Benthic invert	Lebbeus polaris	Decapod	12.98	3.02
2018	63.7496	-87.32243333	Benthic invert	Lebbeus polaris	Decapod	12.99	3.02
2018	63.7496	-87.32243333	Benthic invert	Lebbeus polaris	Decapod	13.06	3.04
2018	63.7496	-87.32243333	Benthic invert	Dendronotus sp	Gastropod	13.11	3.06
2018	63.7496	-87.32243333	Benthic invert	Lebbeus polaris	Decapod	13.18	3.08
2018	63.7496	-87.32243333	Benthic invert	Lebbeus polaris	Decapod	13.2	3.08
2018	63.7496	-87.32243333	Benthic invert	Lebbeus polaris	Decapod	13.23	3.09
2018	63.7496	-87.32243333	Benthic invert	Eualus gaimardii	Decapod	13.25	3.1
2018	63.7496	-87.32243333	Benthic invert	Dendronotus sp	Gastropod	13.31	3.11
2018	63.7496	-87.32243333	Benthic invert	Dendronotus sp	Gastropod	13.32	3.12
2018	63.7496	-87.32243333	Benthic invert	Pagurus sp	Decapod	13.35	3.13
2018	63.7496	-87.32243333	Benthic invert	Lebbeus polaris	Decapod	13.37	3.13
2018	63.7496	-87.32243333	Benthic invert	Polychaeta	Worms	13.41	3.14
2018	63.7496	-87.32243333	Benthic invert	Dendronotus sp	Gastropod	13.44	3.15
2018	63.7496	-87.32243333	Benthic invert	Polychaeta	Worms	13.52	3.18
2018	63.7496	-87.32243333	Benthic invert	Lebbeus polaris	Decapod	13.59	3.2
2018	63.7496	-87.32243333	Benthic invert	Lebbeus groenlandicus	Decapod	13.69	3.23
2018	63.7496	-87.32243333	Benthic invert	Hyas coarctatus	Decapod	13.77	3.25
2018	63.7496	-87.32243333	Benthic invert	Hyas coarctatus	Decapod	13.79	3.25
2018	63.7496	-87.32243333	Benthic invert	Spirontocaris phippsi	Decapod	14.02	3.32
2018	63.7496	-87.32243333	Benthic invert	Lebbeus groenlandicus	Decapod	14.07	3.34
2018	63.7496	-87.32243333	Benthic invert	Hyas coarctatus	Decapod	14.11	3.35
2018	63.7496	-87.32243333	Benthic invert	Lebbeus groenlandicus	Decapod	14.23	3.38
2018	63.7496	-87.32243333	Benthic invert	Nereis pelagica	Worms	14.28	3.4
2018	63.7496	-87.32243333	Benthic invert	Hyas coarctatus	Decapod	14.68	3.52
2018	63.7496	-87.32243333	Benthic invert	Nereis pelagica	Worms	15.01	3.61
2019	64.36938333	-86.728	Pelagic invert	Themisto libellula	Amphipod	9.47	1.99
2019	64.36938333	-86.728	Pelagic invert	Thysanoessa raschii	Krill and Mysid	9.67	2.04
2019	64.36938333	-86.728	Pelagic invert	Thysanoessa raschii	Krill and Mysid	10.04	2.15
2019	64.36938333	-86.728	Pelagic invert	Thysanoessa raschii	Krill and Mysid	10.48	2.28
2019	64.36938333	-86.728	Benthic invert	Heliometra glacialis	Crinoid	12.64	2.92
2019	65.00216667	-86.53488333	Benthic invert	Strongylocentrotus droebachiensis	Sea urchin	8.69	1.76
2019	65.00216667	-86.53488333	Benthic invert	Heliometra glacialis	Crinoid	12.14	2.77
2019	64.32301667	-86.49721667	Benthic invert	Hiatella arctica	Bivalve	8.73	1.77
2019	64.32301667	-86.49721667	Benthic invert	bivalvia	Bivalve	9.93	2.12
2019	64.32301667	-86.49721667	Pelagic invert	Clione limacina	Pteropod	10.56	2.3
2019	64.32301667	-86.49721667	Benthic invert	Anonyx sp	Amphipod	12.08	2.75
2019	64.32301667	-86.49721667	Benthic invert	Tonicella sp	Chiton	12.09	2.76
2019	64.32301667	-86.49721667	Benthic invert	Lebbeus polaris	Decapod	12.75	2.95
2019	64.32301667	-86.49721667	Benthic invert	Tonicella sp	Chiton	13.01	3.03
2019	64.32301667	-86.49721667	Benthic invert	Lebbeus polaris	Decapod	13.27	3.1
2019	64.32301667	-86.49721667	Benthic invert	Lebbeus polaris	Decapod	14.21	3.38
2019	64.32301667	-86.49721667	Benthic invert	Anonyx sp	Amphipod	14.23	3.39
2019	64.32301667	-86.49721667	Benthic invert	Anonyx sp	Amphipod	14.48	3.46
2019	64.96705	-86.27508333	Benthic invert	Strongylocentrotus droebachiensis	Sea urchin	9.43	1.97
	66.52	-86.24	Pelagic fish	Arctic char		13.52	3.18
	66.52	-86.24	Pelagic fish	Arctic char		13.57	3.19
	66.52	-86.24	Pelagic fish	Arctic char		13.77	3.25
	66.52	-86.24	Pelagic fish	Arctic char		14.27	3.4
	66.52	-86.24	Pelagic fish	Arctic char		14.9	3.58
	66.52	-86.24	Pelagic fish	Arctic char		15.21	3.67
	66.52	-86.24	Pelagic fish	Arctic char		15.23	3.68
	66.52	-86.24	Pelagic fish	Arctic char		15.59	3.79
2016	66.523829	-86.234258	Narwhal	Narwhal		14.44	3.5
2018	66.523829	-86.234258	Ringed Seal	Ringed Seal		14.52	3.53
2019	66.523829	-86.234258	Narwhal	Narwhal		14.59	3.56
2018	66.523829	-86.234258	Narwhal	Narwhal		14.83	3.66
2016	66.523829	-86.234258	Narwhal	Narwhal		14.93	3.7
2019	66.523829	-86.234258	Narwhal	Narwhal		15.02	3.74
2018	66.523829	-86.234258	Narwhal	Narwhal		15.15	3.8
2016	66.523829	-86.234258	Beluga	Beluga		15.18	3.81
2016	66.523829	-86.234258	Narwhal	Narwhal		15.19	3.81
2019	66.523829	-86.234258	Narwhal	Narwhal		15.23	3.83
2018	66.523829	-86.234258	Narwhal	Narwhal		15.24	3.83
2019	66.523829	-86.234258	Ringed Seal	Ringed Seal		15.25	3.84
2016	66.523829	-86.234258	Narwhal	Narwhal		15.28	3.85
2019	66.523829	-86.234258	Narwhal	Narwhal		15.3	3.86
2016	66.523829	-86.234258	Narwhal	Narwhal		15.33	3.87
2019	66.523829	-86.234258	Narwhal	Narwhal		15.4	3.9
2019	66.523829	-86.234258	Narwhal	Narwhal		15.49	3.94
2016	66.523829	-86.234258	Beluga	Beluga		15.53	3.95
2019	66.523829	-86.234258	Beluga	Beluga		15.7	4.02
2016	66.523829	-86.234258	Beluga	Beluga		15.7	4.03
2018	66.523829	-86.234258	Beluga	Beluga		15.73	4.04
2019	66.523829	-86.234258	Beluga	Beluga		15.81	4.07
2018	66.523829	-86.234258	Ringed Seal	Ringed Seal		15.81	4.07
2019	66.523829	-86.234258	Ringed Seal	Ringed Seal		15.87	4.1
2018	66.523829	-86.234258	Ringed Seal	Ringed Seal		15.98	4.14
2019	66.523829	-86.234258	Beluga	Beluga		16	4.15
2018	66.523829	-86.234258	Beluga	Beluga		16.06	4.17
2018	66.523829	-86.234258	Ringed Seal	Ringed Seal		16.11	4.2
2019	66.523829	-86.234258	Ringed Seal	Ringed Seal		16.13	4.2
2018	66.523829	-86.234258	Ringed Seal	Ringed Seal		16.21	4.24
2019	66.523829	-86.234258	Beluga	Beluga		16.25	4.25
2018	66.523829	-86.234258	Ringed Seal	Ringed Seal		16.33	4.29
2018	66.523829	-86.234258	Ringed Seal	Ringed Seal		16.41	4.32
2018	66.523829	-86.234258	Ringed Seal	Ringed Seal		16.56	4.38
2016	66.523829	-86.234258	Beluga	Beluga		16.65	4.42
2019	66.523829	-86.234258	Beluga	Beluga		16.72	4.45
2018	66.523829	-86.234258	Beluga	Beluga		16.73	4.45
2018	66.523829	-86.234258	Ringed Seal	Ringed Seal		16.75	4.46
2018	66.523829	-86.234258	Ringed Seal	Ringed Seal		16.92	4.53
2018	66.523829	-86.234258	Ringed Seal	Ringed Seal		17.01	4.57
2018	66.523829	-86.234258	Ringed Seal	Ringed Seal		17.01	4.57
2018	66.523829	-86.234258	Ringed Seal	Ringed Seal		17.1	4.61
2018	66.523829	-86.234258	Ringed Seal	Ringed Seal		17.13	4.62
2019	66.523829	-86.234258	Ringed Seal	Ringed Seal		17.21	4.65
2018	66.523829	-86.234258	Ringed Seal	Ringed Seal		17.44	4.75
2018	66.523829	-86.234258	Ringed Seal	Ringed Seal		17.48	4.76
2018	66.523829	-86.234258	Ringed Seal	Ringed Seal		17.72	4.87
2018	66.523829	-86.234258	Ringed Seal	Ringed Seal		17.83	4.91
2018	66.523829	-86.234258	Ringed Seal	Ringed Seal		17.92	4.95
2018	66.523829	-86.234258	Ringed Seal	Ringed Seal		17.98	4.98
2018	66.523829	-86.234258	Ringed Seal	Ringed Seal		18.15	5.05
2018	66.523829	-86.234258	Ringed Seal	Ringed Seal		18.25	5.09
2018	66.523829	-86.234258	Ringed Seal	Ringed Seal		18.46	5.18
2019	66.523829	-86.234258	Ringed Seal	Ringed Seal		18.47	5.18
2019	66.523829	-86.234258	Ringed Seal	Ringed Seal		18.53	5.2
2018	66.523829	-86.234258	Ringed Seal	Ringed Seal		18.54	5.21
2018	66.523829	-86.234258	Ringed Seal	Ringed Seal		18.59	5.23
2019	66.523829	-86.234258	Ringed Seal	Ringed Seal		18.64	5.25
2018	66.523829	-86.234258	Ringed Seal	Ringed Seal		18.69	5.27
2018	66.523829	-86.234258	Ringed Seal	Ringed Seal		18.69	5.27
2019	66.523829	-86.234258	Ringed Seal	Ringed Seal		18.87	5.35
2018	66.523829	-86.234258	Ringed Seal	Ringed Seal		18.89	5.35
2018	66.523829	-86.234258	Ringed Seal	Ringed Seal		18.98	5.39
2019	66.523829	-86.234258	Ringed Seal	Ringed Seal		19.29	5.52
2019	66.523829	-86.234258	Ringed Seal	Ringed Seal		19.38	5.56
2019	66.523829	-86.234258	Narwhal	Narwhal		19.42	5.58
2018	66.523829	-86.234258	Ringed Seal	Ringed Seal		19.52	5.62
2018	66.523829	-86.234258	Ringed Seal	Ringed Seal		19.87	5.76
2019	66.30606667	-86.1054	Pelagic invert	Calanus hyperboreus	Copepod	9.88	2.11
2019	66.30606667	-86.1054	Pelagic invert	Calanus hyperboreus	Copepod	10.04	2.15
2019	66.30606667	-86.1054	Pelagic invert	Calanus hyperboreus	Copepod	10.18	2.19
2019	66.30606667	-86.1054	Pelagic invert	Thysanoessa raschii	Krill and Mysid	10.45	2.27
2019	66.30606667	-86.1054	Pelagic invert	Thysanoessa raschii	Krill and Mysid	10.63	2.33
2019	66.30606667	-86.1054	Pelagic invert	Thysanoessa raschii	Krill and Mysid	10.79	2.37
2019	66.30606667	-86.1054	Benthic invert	Anonyx sp	Amphipod	11.21	2.5
2019	66.30606667	-86.1054	Benthic invert	Anonyx sp	Amphipod	12.33	2.83
2019	66.30606667	-86.1054	Pelagic invert	Chaetognatha	Chaetognathan	13.6	3.2
2019	66.30606667	-86.1054	Benthic invert	Anonyx sp	Amphipod	13.93	3.3
2019	65.88	-85.81	Pelagic invert	Hydrozoa	Hydrozoan	10.39	2.26
2019	65.88	-85.81	Pelagic invert	Hydrozoa	Hydrozoan	10.8	2.38
2019	65.934	-85.75786667	Pelagic invert	Themisto libellula	Amphipod	10.47	2.28
2019	65.934	-85.75786667	Pelagic invert	Themisto libellula	Amphipod	11.13	2.47
2019	65.934	-85.75786667	Pelagic invert	Themisto libellula	Amphipod	11.5	2.58
2019	65.934	-85.75786667	Benthic invert	Lebbeus polaris	Decapod	12.51	2.88
2019	65.934	-85.75786667	Benthic invert	Lebbeus polaris	Decapod	12.59	2.9
2019	65.934	-85.75786667	Benthic invert	Lebbeus polaris	Decapod	12.62	2.91
2018	63.05891667	-85.03655	Benthic invert	Ascidiacea	Ascidiacea	5.28	0.75
2018	63.05891667	-85.03655	Benthic invert	Ascidiacea	Ascidiacea	5.35	0.77
2018	63.05891667	-85.03655	Benthic invert	Ascidiacea	Ascidiacea	5.75	0.89
2018	63.05891667	-85.03655	Benthic invert	Ascidiacea	Ascidiacea	6.92	1.23
2018	63.05891667	-85.03655	Benthic invert	Balanus sp	Barnacle	7.51	1.41
2018	63.05891667	-85.03655	Benthic invert	Balanus sp	Barnacle	7.71	1.47
2018	63.05891667	-85.03655	Benthic invert	Ascidiacea	Ascidiacea	7.89	1.52
2018	63.05891667	-85.03655	Benthic invert	Balanus sp	Barnacle	8.02	1.56
2018	63.05891667	-85.03655	Benthic invert	Balanus sp	Barnacle	8.05	1.57
2018	63.05891667	-85.03655	Benthic invert	Balanus sp	Barnacle	8.06	1.57
2018	63.05891667	-85.03655	Benthic invert	Ascidiacea	Ascidiacea	8.1	1.58
2018	63.05891667	-85.03655	Benthic invert	Balanus sp	Barnacle	8.3	1.64
2018	63.05891667	-85.03655	Benthic invert	Balanus sp	Barnacle	8.3	1.64
2018	63.05891667	-85.03655	Benthic invert	Ophiopholis aculeata	Brittle star	8.45	1.69
2018	63.05891667	-85.03655	Benthic invert	Balanus sp	Barnacle	8.51	1.7
2018	63.05891667	-85.03655	Benthic invert	Balanus sp	Barnacle	8.55	1.71
2018	63.05891667	-85.03655	Benthic invert	Balanus sp	Barnacle	8.61	1.73
2018	63.05891667	-85.03655	Benthic invert	Ophiopholis aculeata	Brittle star	8.61	1.73
2018	63.05891667	-85.03655	Benthic invert	Ophiopholis aculeata	Brittle star	8.67	1.75
2018	63.05891667	-85.03655	Benthic invert	Balanus sp	Barnacle	8.74	1.77
2018	63.05891667	-85.03655	Benthic invert	Ophiopholis aculeata	Brittle star	8.92	1.82
2018	63.05891667	-85.03655	Benthic invert	Ophiopholis aculeata	Brittle star	9.06	1.86
2018	63.05891667	-85.03655	Benthic invert	Ascidiacea	Ascidiacea	9.13	1.89
2018	63.05891667	-85.03655	Benthic invert	Ascidiacea	Ascidiacea	9.25	1.92
2018	63.05891667	-85.03655	Benthic invert	Ophiopholis aculeata	Brittle star	9.76	2.07
2018	63.05891667	-85.03655	Benthic invert	Leptasterias groenlandica	Sea star	9.99	2.14
2018	63.05891667	-85.03655	Benthic invert	Leptasterias (Hexasterias) polaris	Sea star	10.11	2.17
2018	63.05891667	-85.03655	Benthic invert	Leptasterias groenlandica	Sea star	10.31	2.23
2018	63.05891667	-85.03655	Benthic invert	Velutinidae	Gastropod	10.83	2.39
2018	63.05891667	-85.03655	Benthic invert	Leptasterias groenlandica	Sea star	10.93	2.41
2018	63.05891667	-85.03655	Benthic invert	Henricia sp	Sea star	11.06	2.45
2018	63.05891667	-85.03655	Benthic invert	Leptasterias groenlandica	Sea star	11.13	2.47
2018	63.05891667	-85.03655	Benthic invert	Leptasterias groenlandica	Sea star	11.15	2.48
2018	63.05891667	-85.03655	Benthic invert	Nereis pelagica	Worms	11.17	2.49
2018	63.05891667	-85.03655	Benthic invert	Leptasterias groenlandica	Sea star	11.62	2.62
2018	63.05891667	-85.03655	Benthic invert	Solaster endeca	Sea star	11.73	2.65
2018	63.05891667	-85.03655	Benthic invert	Dendronotus sp	Gastropod	11.94	2.71
2018	63.05891667	-85.03655	Benthic invert	Nereis pelagica	Worms	12.15	2.77
2018	63.05891667	-85.03655	Benthic invert	Nereis pelagica	Worms	12.17	2.78
2018	63.05891667	-85.03655	Benthic invert	buccinum sp	Gastropod	12.17	2.78
2018	63.05891667	-85.03655	Benthic invert	Dendronotus sp	Gastropod	12.21	2.79
2018	63.05891667	-85.03655	Benthic invert	Dendronotus sp	Gastropod	12.23	2.8
2018	63.05891667	-85.03655	Benthic invert	Velutinidae	Gastropod	12.25	2.8
2018	63.05891667	-85.03655	Benthic invert	Dendronotus sp	Gastropod	12.27	2.81
2018	63.05891667	-85.03655	Benthic invert	Dendronotus sp	Gastropod	12.28	2.81
2018	63.05891667	-85.03655	Benthic invert	Henricia sp	Sea star	12.43	2.85
2018	63.05891667	-85.03655	Benthic invert	Nereis pelagica	Worms	12.49	2.87
2018	63.05891667	-85.03655	Benthic invert	Lebbeus groenlandicus	Decapod	12.77	2.95
2018	63.05891667	-85.03655	Benthic invert	Nereis pelagica	Worms	12.98	3.02
2018	63.05891667	-85.03655	Benthic invert	Dendronotus sp	Gastropod	13.01	3.03
2018	63.05891667	-85.03655	Benthic invert	Dendronotus sp	Gastropod	13.09	3.05
2018	63.05891667	-85.03655	Benthic invert	Lebbeus groenlandicus	Decapod	13.47	3.16
2018	63.05891667	-85.03655	Benthic invert	Hyas coarctatus	Decapod	13.54	3.18
2018	63.05891667	-85.03655	Benthic fish	Triglops murrayi		13.6	3.2
2018	63.05891667	-85.03655	Benthic fish	Triglops murrayi		13.83	3.27
2018	63.05891667	-85.03655	Benthic fish	Triglops murrayi		13.91	3.29
2018	63.05891667	-85.03655	Benthic fish	Pholis fasciata		13.99	3.31
2018	63.05891667	-85.03655	Benthic invert	Sclerocrangon boreas	Decapod	14.89	3.58
2018	63.05891667	-85.03655	Benthic invert	Nereis pelagica	Worms	14.92	3.59
2018	63.05891667	-85.03655	Benthic invert	Sclerocrangon boreas	Decapod	15.07	3.63
2018	63.05891667	-85.03655	Benthic invert	Sclerocrangon boreas	Decapod	15.26	3.69
2018	63.05891667	-85.03655	Benthic invert	Sclerocrangon boreas	Decapod	15.49	3.76
2018	63.05891667	-85.03655	Benthic invert	Sclerocrangon boreas	Decapod	16.14	3.95
2019	65.93893333	-84.5634666	Pelagic invert	Clione limacina	Pteropod	12.87	2.98
2019	65.93893333	-84.5634666	Pelagic invert	Chaetognatha	Chaetognathan	13.99	3.31
2018	63.26161667	-84.52753333	Pelagic invert	Hydrozoa	Hydrozoan	7.16	1.3
2018	63.26161667	-84.52753333	Benthic invert	Caprella septentrionalis	Amphipod	7.71	1.47
2018	63.26161667	-84.52753333	Benthic invert	Littorinidae	Gastropod	9.01	1.85
2018	63.26161667	-84.52753333	Benthic invert	Littorinidae	Gastropod	9.5	1.99
2018	63.26161667	-84.52753333	Benthic invert	Littorinidae	Gastropod	9.62	2.03
2018	63.26161667	-84.52753333	Benthic invert	Littorinidae	Gastropod	9.85	2.1
2018	63.26161667	-84.52753333	Benthic invert	Littorinidae	Gastropod	9.89	2.11
2018	63.26161667	-84.52753333	Benthic invert	Littorinidae	Gastropod	9.95	2.13
2018	63.26161667	-84.52753333	Benthic invert	Littorinidae	Gastropod	10.03	2.15
2018	63.26161667	-84.52753333	Benthic invert	Littorinidae	Gastropod	10.03	2.15
2018	63.26161667	-84.52753333	Benthic invert	Littorinidae	Gastropod	10.27	2.22
2018	63.26161667	-84.52753333	Benthic invert	Littorinidae	Gastropod	10.37	2.25
2018	63.26161667	-84.52753333	Benthic invert	Littorinidae	Gastropod	10.6	2.32
2018	63.26161667	-84.52753333	Pelagic invert	Hydrozoa	Hydrozoan	11.45	2.57
2018	63.26161667	-84.52753333	Pelagic invert	Hydrozoa	Hydrozoan	11.76	2.66
2019	65.5084	-84.46293333	Benthic invert	Similipecten greenlandicus	Bivalve	11.19	2.49
2019	65.5084	-84.46293333	Benthic invert	Similipecten greenlandicus	Bivalve	11.24	2.51
2019	65.5084	-84.46293333	Benthic invert	Similipecten greenlandicus	Bivalve	11.45	2.57
2019	65.5084	-84.46293333	Benthic invert	Polychaeta	Worms	12.54	2.89
2019	65.5084	-84.46293333	Benthic invert	Polychaeta	Worms	13.25	3.1
2019	65.5084	-84.46293333	Benthic invert	buccinum sp	Gastropod	13.57	3.19
2019	65.5084	-84.46293333	Benthic invert	Polychaeta	Worms	13.91	3.29
2019	65.5084	-84.46293333	Benthic invert	buccinum sp	Gastropod	14.08	3.34
2019	65.5084	-84.46293333	Benthic invert	buccinum sp	Gastropod	14.29	3.4
2019	65.5084	-84.46293333	Benthic invert	buccinum sp	Gastropod	15.18	3.66
2019	65.5084	-84.46293333	Benthic invert	buccinum sp	Gastropod	15.47	3.75
2019	63.4	-84.14	Pelagic fish	Arctic cod		13.68	3.22
2019	63.4	-84.14	Benthic fish	Leptoclinus maculatus		14.18	3.37
2019	63.4	-84.14	Benthic fish	Stichaeus punctatus		14.65	3.51
2019	63.4	-84.14	Benthic fish	Stichaeus punctatus		14.75	3.54
2019	63.4	-84.14	Benthic fish	Stichaeus punctatus		14.87	3.57
2019	63.4	-84.14	Benthic fish	Myoxocephalus sp.		15.08	3.63
2019	63.4	-84.14	Benthic fish	Stichaeus punctatus		15.19	3.67
2019	63.4	-84.14	Benthic fish	Stichaeus punctatus		15.3	3.7
2019	63.4	-84.14	Benthic fish	Myoxocephalus scorpius		16.12	3.94
2019	63.39631667	-84.13801667	Benthic invert	Leptasterias (Hexasterias) polaris	Sea star	9.89	2.11
2019	63.39631667	-84.13801667	Benthic invert	Littorinidae	Gastropod	10.55	2.3
2019	63.39631667	-84.13801667	Benthic invert	Lebbeus polaris	Decapod	10.87	2.4
2019	63.39631667	-84.13801667	Benthic invert	Lebbeus polaris	Decapod	11.27	2.52
2019	63.39631667	-84.13801667	Pelagic invert	Hydrozoa	Hydrozoan	11.46	2.57
2019	63.39631667	-84.13801667	Benthic invert	Tonicella sp	Chiton	11.61	2.62
2019	63.39631667	-84.13801667	Benthic invert	Lebbeus polaris	Decapod	11.72	2.65
2019	63.39631667	-84.13801667	Pelagic invert	Hydrozoa	Hydrozoan	11.77	2.66
2019	63.39631667	-84.13801667	Pelagic invert	Hydrozoa	Hydrozoan	12.06	2.75
2019	63.39631667	-84.13801667	Benthic invert	buccinum sp	Gastropod	12.82	2.97
2019	63.39631667	-84.13801667	Benthic invert	buccinum sp	Gastropod	13.49	3.17
2019	63.39631667	-84.13801667	Benthic invert	buccinum sp	Gastropod	13.87	3.28
2018	62.99055	-83.6709	Pelagic invert	Calanus hyperboreus	Copepod	9.36	1.95
2018	62.99055	-83.6709	Pelagic invert	Calanus hyperboreus	Copepod	9.41	1.97
2018	62.99055	-83.6709	Pelagic invert	Calanus hyperboreus	Copepod	9.46	1.98
2018	62.99055	-83.6709	Pelagic invert	Calanus hyperboreus	Copepod	9.53	2
2018	62.99055	-83.6709	Pelagic invert	Calanus hyperboreus	Copepod	9.78	2.08
2018	62.99055	-83.6709	Pelagic invert	Metridia sp	Copepod	10.01	2.14
2018	62.99055	-83.6709	Benthic invert	Eualus gaimardii	Decapod	11.09	2.46
2018	62.99055	-83.6709	Benthic invert	Eualus gaimardii	Decapod	11.13	2.47
2018	62.99055	-83.6709	Benthic invert	Eualus gaimardii	Decapod	11.17	2.48
2018	62.99055	-83.6709	Benthic invert	Eualus gaimardii	Decapod	11.29	2.52
2018	62.99055	-83.6709	Benthic invert	Eualus gaimardii	Decapod	11.41	2.56
2018	62.99055	-83.6709	Pelagic invert	Metridia sp	Copepod	11.48	2.58
2018	62.99055	-83.6709	Benthic invert	Eualus gaimardii	Decapod	11.73	2.65
2018	62.99055	-83.6709	Benthic invert	Eualus gaimardii	Decapod	11.85	2.69
2018	62.99055	-83.6709	Benthic invert	Eualus gaimardii	Decapod	11.86	2.69
2018	62.99055	-83.6709	Benthic invert	Eualus gaimardii	Decapod	12.03	2.74
2018	62.99055	-83.6709	Benthic invert	Eualus gaimardii	Decapod	12.18	2.78
2018	62.99055	-83.6709	Pelagic invert	Chaetognatha	Chaetognathan	13.03	3.03
2018	62.99055	-83.6709	Pelagic invert	Chaetognatha	Chaetognathan	13.1	3.05
2018	62.99055	-83.6709	Pelagic invert	Chaetognatha	Chaetognathan	13.13	3.06
2018	62.99055	-83.6709	Pelagic invert	Chaetognatha	Chaetognathan	13.18	3.08
2018	62.99055	-83.6709	Pelagic invert	Chaetognatha	Chaetognathan	13.18	3.08
2018	62.99055	-83.6709	Pelagic invert	Chaetognatha	Chaetognathan	13.24	3.1
2018	62.99055	-83.6709	Pelagic invert	Chaetognatha	Chaetognathan	13.27	3.1
2018	62.99055	-83.6709	Benthic invert	Strongylocentrotus droebachiensis	Sea urchin	13.43	3.15
2018	62.98121667	-83.6201	Pelagic invert	Pteropoda	Pteropod	8.7	1.76
2018	62.98121667	-83.6201	Pelagic invert	Pteropoda	Pteropod	8.75	1.77
2018	62.98121667	-83.6201	Pelagic invert	Pteropoda	Pteropod	8.85	1.8
2018	62.98121667	-83.6201	Pelagic invert	Clione limacina	Pteropod	10.13	2.18
2018	62.98121667	-83.6201	Pelagic invert	Clione limacina	Pteropod	10.18	2.19
2018	62.98121667	-83.6201	Pelagic invert	Clione limacina	Pteropod	10.34	2.24
2018	62.98121667	-83.6201	Pelagic invert	Clione limacina	Pteropod	10.39	2.26
2018	62.98121667	-83.6201	Pelagic invert	Clione limacina	Pteropod	10.51	2.29
2018	62.98121667	-83.6201	Pelagic invert	Clione limacina	Pteropod	10.69	2.34
2018	62.98121667	-83.6201	Pelagic invert	Clione limacina	Pteropod	10.83	2.39
2018	62.98121667	-83.6201	Pelagic invert	Clione limacina	Pteropod	11.73	2.65
2018	62.90278333	-83.55948333	Benthic invert	Hiatella arctica	Bivalve	7.63	1.44
2018	62.90278333	-83.55948333	Benthic invert	Balanus sp	Barnacle	7.78	1.49
2018	62.90278333	-83.55948333	Benthic invert	Balanus sp	Barnacle	7.82	1.5
2018	62.90278333	-83.55948333	Benthic invert	Balanus sp	Barnacle	7.86	1.51
2018	62.90278333	-83.55948333	Benthic invert	Balanus sp	Barnacle	7.94	1.54
2018	62.90278333	-83.55948333	Benthic invert	Balanus sp	Barnacle	7.94	1.54
2018	62.90278333	-83.55948333	Benthic invert	Balanus sp	Barnacle	8.03	1.56
2018	62.90278333	-83.55948333	Benthic invert	Hiatella arctica	Bivalve	8.25	1.63
2018	62.90278333	-83.55948333	Benthic invert	Ophiopholis aculeata	Brittle star	8.64	1.74
2018	62.90278333	-83.55948333	Benthic invert	Pectinidae	Bivalve	8.7	1.76
2018	62.90278333	-83.55948333	Benthic invert	Ophiopholis aculeata	Brittle star	9.43	1.97
2018	62.90278333	-83.55948333	Benthic invert	Ophiopholis aculeata	Brittle star	9.61	2.03
2018	62.90278333	-83.55948333	Benthic invert	Ophiopholis aculeata	Brittle star	9.97	2.13
2018	62.90278333	-83.55948333	Benthic invert	Boreochiton ruber	Chiton	10.34	2.24
2018	62.90278333	-83.55948333	Benthic invert	Ophiopholis aculeata	Brittle star	10.38	2.25
2018	62.90278333	-83.55948333	Benthic invert	Ophiopholis aculeata	Brittle star	10.46	2.28
2018	62.90278333	-83.55948333	Benthic invert	Boreochiton ruber	Chiton	10.87	2.4
2018	62.90278333	-83.55948333	Benthic invert	Boreochiton ruber	Chiton	10.92	2.41
2018	62.90278333	-83.55948333	Benthic invert	Boreochiton ruber	Chiton	11.12	2.47
2018	62.90278333	-83.55948333	Benthic invert	Boreochiton ruber	Chiton	11.28	2.52
2018	62.90278333	-83.55948333	Benthic invert	Nereis pelagica	Worms	11.52	2.59
2018	62.90278333	-83.55948333	Benthic invert	Velutinidae	Gastropod	11.63	2.62
2018	62.90278333	-83.55948333	Benthic invert	Velutinidae	Gastropod	11.66	2.63
2018	62.90278333	-83.55948333	Benthic invert	Ophiopholis aculeata	Brittle star	11.98	2.72
2018	62.90278333	-83.55948333	Benthic invert	Nereis pelagica	Worms	12.44	2.86
2018	62.90278333	-83.55948333	Benthic invert	Dendronotus sp	Gastropod	12.64	2.92
2018	62.90278333	-83.55948333	Benthic invert	Eualus fabricii	Decapod	12.8	2.97
2018	62.90278333	-83.55948333	Benthic invert	Lebbeus polaris	Decapod	12.81	2.97
2018	62.90278333	-83.55948333	Benthic invert	Dendronotus sp	Gastropod	12.84	2.98
2018	62.90278333	-83.55948333	Benthic invert	Dendronotus sp	Gastropod	12.86	2.98
2018	62.90278333	-83.55948333	Benthic invert	Eualus fabricii	Decapod	12.88	2.99
2018	62.90278333	-83.55948333	Benthic invert	Dendronotus sp	Gastropod	12.9	2.99
2018	62.90278333	-83.55948333	Benthic invert	Eualus fabricii	Decapod	12.93	3
2018	62.90278333	-83.55948333	Benthic invert	Dendronotus sp	Gastropod	13.03	3.03
2018	62.90278333	-83.55948333	Benthic invert	Eualus fabricii	Decapod	13.06	3.04
2018	62.90278333	-83.55948333	Benthic invert	Lebbeus polaris	Decapod	13.07	3.05
2018	62.90278333	-83.55948333	Benthic invert	Lebbeus polaris	Decapod	13.13	3.06
2018	62.90278333	-83.55948333	Benthic invert	Eualus fabricii	Decapod	13.15	3.07
2018	62.90278333	-83.55948333	Benthic invert	Eualus fabricii	Decapod	13.18	3.08
2018	62.90278333	-83.55948333	Benthic invert	Dendronotus sp	Gastropod	13.25	3.1
2018	62.90278333	-83.55948333	Benthic invert	Lebbeus polaris	Decapod	13.26	3.1
2018	62.90278333	-83.55948333	Benthic invert	Eualus fabricii	Decapod	13.29	3.11
2018	62.90278333	-83.55948333	Benthic invert	Eualus fabricii	Decapod	13.29	3.11
2018	62.90278333	-83.55948333	Benthic invert	Dendronotus sp	Gastropod	13.34	3.12
2018	62.90278333	-83.55948333	Benthic invert	Lebbeus polaris	Decapod	13.34	3.12
2018	62.90278333	-83.55948333	Benthic invert	Dendronotus sp	Gastropod	13.36	3.13
2018	62.90278333	-83.55948333	Benthic invert	Lebbeus polaris	Decapod	13.4	3.14
2018	62.90278333	-83.55948333	Benthic invert	Eualus fabricii	Decapod	13.41	3.14
2018	62.90278333	-83.55948333	Benthic invert	Lebbeus polaris	Decapod	13.54	3.18
2018	62.90278333	-83.55948333	Benthic invert	Eualus fabricii	Decapod	13.55	3.19
2018	62.90278333	-83.55948333	Benthic invert	Dendronotus sp	Gastropod	13.83	3.27
2018	62.90278333	-83.55948333	Benthic invert	Dendronotus sp	Gastropod	13.86	3.28
2018	62.90278333	-83.55948333	Benthic invert	Lebbeus polaris	Decapod	13.88	3.28
2018	62.90278333	-83.55948333	Benthic invert	Lebbeus polaris	Decapod	13.94	3.3
2018	62.90278333	-83.55948333	Benthic invert	Lebbeus polaris	Decapod	14.18	3.37
2018	62.90278333	-83.55948333	Benthic invert	Hyas coarctatus	Decapod	14.49	3.46
2018	63.69836667	-83.48203333	Benthic fish	Triglops murrayi		13.96	3.31
2018	63.69836667	-83.48036667	Benthic invert	Strongylocentrotus droebachiensis	Sea urchin	6.9	1.23
2018	63.69836667	-83.48036667	Benthic invert	Strongylocentrotus droebachiensis	Sea urchin	7.07	1.28
2018	63.69836667	-83.48036667	Benthic invert	Strongylocentrotus droebachiensis	Sea urchin	7.1	1.29
2018	63.69836667	-83.48036667	Benthic invert	Strongylocentrotus droebachiensis	Sea urchin	7.16	1.31
2018	63.69836667	-83.48036667	Benthic invert	Strongylocentrotus droebachiensis	Sea urchin	7.19	1.31
2018	63.69836667	-83.48036667	Benthic invert	Strongylocentrotus droebachiensis	Sea urchin	7.33	1.36
2018	63.69836667	-83.48036667	Benthic invert	Strongylocentrotus droebachiensis	Sea urchin	7.35	1.36
2018	63.69836667	-83.48036667	Benthic invert	Strongylocentrotus droebachiensis	Sea urchin	7.41	1.38
2018	63.69836667	-83.48036667	Benthic invert	Strongylocentrotus droebachiensis	Sea urchin	7.6	1.44
2018	63.69836667	-83.48036667	Benthic invert	Anonyx sp	Amphipod	7.74	1.48
2018	63.69836667	-83.48036667	Benthic invert	Strongylocentrotus droebachiensis	Sea urchin	7.8	1.49
2018	63.69836667	-83.48036667	Benthic invert	Anonyx sp	Amphipod	9.73	2.06
2018	63.69836667	-83.48036667	Benthic invert	Cucumaria frondosa	Sea cucumber	9.85	2.1
2018	63.69836667	-83.48036667	Benthic invert	Rhachotropis aculeata	Amphipod	9.98	2.14
2018	63.69836667	-83.48036667	Benthic invert	Eualus gaimardii	Decapod	11.02	2.44
2018	63.69836667	-83.48036667	Benthic invert	Lebbeus polaris	Decapod	11.13	2.47
2018	63.69836667	-83.48036667	Benthic invert	Rhachotropis aculeata	Amphipod	11.3	2.52
2018	63.69836667	-83.48036667	Benthic invert	Eualus gaimardii	Decapod	11.38	2.55
2018	63.69836667	-83.48036667	Pelagic invert	Hydrozoa	Hydrozoan	11.38	2.55
2018	63.69836667	-83.48036667	Benthic invert	Rhachotropis aculeata	Amphipod	11.42	2.56
2018	63.69836667	-83.48036667	Benthic invert	Rhachotropis aculeata	Amphipod	11.43	2.56
2018	63.69836667	-83.48036667	Benthic invert	Spirontocaris phippsi	Decapod	11.5	2.58
2018	63.69836667	-83.48036667	Benthic invert	Rhachotropis aculeata	Amphipod	11.66	2.63
2018	63.69836667	-83.48036667	Benthic invert	Eualus gaimardii	Decapod	11.67	2.63
2018	63.69836667	-83.48036667	Benthic invert	Spirontocaris phippsi	Decapod	11.68	2.64
2018	63.69836667	-83.48036667	Benthic invert	Rhachotropis aculeata	Amphipod	11.72	2.65
2018	63.69836667	-83.48036667	Benthic invert	Rhachotropis aculeata	Amphipod	11.77	2.66
2018	63.69836667	-83.48036667	Benthic invert	Eualus gaimardii	Decapod	11.81	2.67
2018	63.69836667	-83.48036667	Benthic invert	Spirontocaris phippsi	Decapod	11.82	2.68
2018	63.69836667	-83.48036667	Benthic invert	Lebbeus polaris	Decapod	11.89	2.7
2018	63.69836667	-83.48036667	Benthic invert	Rhachotropis aculeata	Amphipod	11.9	2.7
2018	63.69836667	-83.48036667	Benthic invert	Rhachotropis aculeata	Amphipod	12.01	2.73
2018	63.69836667	-83.48036667	Benthic invert	Anonyx sp	Amphipod	12.05	2.74
2018	63.69836667	-83.48036667	Benthic invert	Spirontocaris phippsi	Decapod	12.05	2.75
2018	63.69836667	-83.48036667	Benthic invert	Lebbeus polaris	Decapod	12.24	2.8
2018	63.69836667	-83.48036667	Benthic invert	Spirontocaris spinus	Decapod	12.31	2.82
2018	63.69836667	-83.48036667	Benthic invert	Lebbeus polaris	Decapod	12.36	2.83
2018	63.69836667	-83.48036667	Benthic invert	Spirontocaris spinus	Decapod	12.4	2.85
2018	63.69836667	-83.48036667	Benthic invert	Spirontocaris spinus	Decapod	12.42	2.85
2018	63.69836667	-83.48036667	Benthic invert	Eualus gaimardii	Decapod	12.44	2.86
2018	63.69836667	-83.48036667	Benthic invert	Pandalus montagui	Decapod	12.47	2.87
2018	63.69836667	-83.48036667	Benthic invert	Lebbeus polaris	Decapod	12.53	2.88
2018	63.69836667	-83.48036667	Benthic invert	Spirontocaris spinus	Decapod	12.53	2.89
2018	63.69836667	-83.48036667	Benthic invert	Spirontocaris spinus	Decapod	12.53	2.89
2018	63.69836667	-83.48036667	Benthic invert	Eualus gaimardii	Decapod	12.55	2.89
2018	63.69836667	-83.48036667	Benthic invert	Pandalus montagui	Decapod	12.55	2.89
2018	63.69836667	-83.48036667	Benthic invert	Spirontocaris phippsi	Decapod	12.57	2.9
2018	63.69836667	-83.48036667	Benthic invert	Eualus gaimardii	Decapod	12.58	2.9
2018	63.69836667	-83.48036667	Benthic invert	Lebbeus polaris	Decapod	12.58	2.9
2018	63.69836667	-83.48036667	Benthic invert	Eualus gaimardii	Decapod	12.61	2.91
2018	63.69836667	-83.48036667	Benthic invert	Anonyx sp	Amphipod	12.65	2.92
2018	63.69836667	-83.48036667	Benthic invert	Eualus gaimardii	Decapod	12.68	2.93
2018	63.69836667	-83.48036667	Benthic invert	Spirontocaris spinus	Decapod	12.76	2.95
2018	63.69836667	-83.48036667	Benthic invert	Lebbeus polaris	Decapod	12.8	2.97
2018	63.69836667	-83.48036667	Benthic invert	Spirontocaris phippsi	Decapod	12.82	2.97
2018	63.69836667	-83.48036667	Benthic invert	Eualus gaimardii	Decapod	12.85	2.98
2018	63.69836667	-83.48036667	Benthic invert	Rhachotropis aculeata	Amphipod	12.95	3.01
2018	63.69836667	-83.48036667	Benthic invert	Eualus gaimardii	Decapod	12.96	3.01
2018	63.69836667	-83.48036667	Benthic invert	Spirontocaris phippsi	Decapod	12.98	3.02
2018	63.69836667	-83.48036667	Benthic invert	Eualus gaimardii	Decapod	13.09	3.05
2018	63.69836667	-83.48036667	Benthic invert	Eualus gaimardii	Decapod	13.19	3.08
2018	63.69836667	-83.48036667	Pelagic invert	Stilomysis grandis	Krill and Mysid	13.55	3.19
2018	63.69836667	-83.48036667	Benthic invert	Anonyx sp	Amphipod	13.58	3.19
2018	63.69836667	-83.48036667	Benthic invert	Eualus gaimardii	Decapod	13.69	3.23
2018	63.69836667	-83.48036667	Benthic invert	Pandalus montagui	Decapod	13.95	3.3
2018	63.69836667	-83.48036667	Benthic invert	Anonyx sp	Amphipod	14.06	3.34
2018	63.69836667	-83.48036667	Benthic invert	Cucumaria frondosa	Sea cucumber	14.27	3.4
2018	63.69836667	-83.48036667	Benthic invert	Pandalus montagui	Decapod	14.4	3.44
2018	63.69836667	-83.48036667	Benthic invert	Anonyx sp	Amphipod	14.41	3.44
2018	63.69836667	-83.48036667	Benthic invert	Pandalus montagui	Decapod	14.44	3.45
2018	63.69836667	-83.48036667	Benthic invert	Pandalus montagui	Decapod	14.45	3.45
2018	63.69836667	-83.48036667	Benthic invert	Pandalus montagui	Decapod	14.48	3.46
2018	63.69836667	-83.48036667	Benthic invert	Anonyx sp	Amphipod	14.51	3.47
2018	63.69836667	-83.48036667	Benthic invert	Pandalus montagui	Decapod	14.52	3.47
2018	63.69836667	-83.48036667	Benthic invert	Pandalus montagui	Decapod	14.6	3.49
2018	63.69836667	-83.48036667	Benthic invert	Pandalus montagui	Decapod	14.64	3.51
2018	63.69836667	-83.48036667	Benthic invert	Anonyx sp	Amphipod	15.24	3.68
2018	63.69836667	-83.48036667	Benthic invert	Anonyx sp	Amphipod	15.56	3.78
2018	64.0708	-83.35288333	Benthic invert	Strongylocentrotus droebachiensis	Sea urchin	7.12	1.3
2018	64.0708	-83.35288333	Benthic invert	Strongylocentrotus droebachiensis	Sea urchin	7.47	1.4
2018	64.0708	-83.35288333	Benthic invert	Strongylocentrotus droebachiensis	Sea urchin	8.06	1.57
2018	64.0708	-83.35288333	Benthic invert	Strongylocentrotus droebachiensis	Sea urchin	8.14	1.59
2018	64.0708	-83.35288333	Benthic invert	Strongylocentrotus droebachiensis	Sea urchin	10.96	2.42
2018	64.0708	-83.35288333	Benthic invert	Eualus gaimardii	Decapod	11.06	2.45
2018	64.0708	-83.35288333	Benthic invert	Strongylocentrotus droebachiensis	Sea urchin	11.24	2.51
2018	64.0708	-83.35288333	Benthic invert	Strongylocentrotus droebachiensis	Sea urchin	11.59	2.61
2018	64.0708	-83.35288333	Benthic invert	Eualus gaimardii	Decapod	11.61	2.61
2018	64.0708	-83.35288333	Benthic invert	Eualus gaimardii	Decapod	11.71	2.64
2018	64.0708	-83.35288333	Benthic invert	Eualus gaimardii	Decapod	11.76	2.66
2018	64.0708	-83.35288333	Benthic invert	Argis dentata	Decapod	12.91	3
2018	64.0708	-83.35288333	Benthic fish	Myoxocephalus scorpius		13.2	3.08
2018	64.0708	-83.35288333	Benthic invert	Argis dentata	Decapod	13.26	3.1
2018	64.0708	-83.35288333	Pelagic fish	Arctic cod		13.44	3.15
2018	64.0708	-83.35288333	Benthic invert	Argis dentata	Decapod	13.58	3.19
2018	64.0708	-83.35288333	Benthic fish	Gymnocanthus tricuspis		13.59	3.2
2018	64.0708	-83.35288333	Benthic invert	Argis dentata	Decapod	13.7	3.23
2018	64.0708	-83.35288333	Benthic fish	Gymnocanthus tricuspis		13.87	3.28
2018	64.0708	-83.35288333	Benthic fish	Gymnocanthus tricuspis		13.87	3.28
2018	64.0708	-83.35288333	Benthic invert	Pandalus montagui	Decapod	13.88	3.28
2018	64.0708	-83.35288333	Benthic invert	Argis dentata	Decapod	13.95	3.3
2018	64.0708	-83.35288333	Benthic invert	Argis dentata	Decapod	13.96	3.31
2018	64.0708	-83.35288333	Benthic invert	Hyas coarctatus	Decapod	13.96	3.31
2018	64.0708	-83.35288333	Benthic fish	Lumpenus fabricii		13.99	3.31
2018	64.0708	-83.35288333	Benthic invert	Hyas coarctatus	Decapod	14.17	3.37
2018	64.0708	-83.35288333	Benthic invert	Argis dentata	Decapod	14.19	3.37
2018	64.0708	-83.35288333	Benthic invert	Argis dentata	Decapod	14.2	3.38
2018	64.0708	-83.35288333	Benthic invert	Argis dentata	Decapod	14.25	3.39
2018	64.0708	-83.35288333	Benthic invert	Argis dentata	Decapod	14.33	3.41
2018	64.0708	-83.35288333	Benthic invert	Argis dentata	Decapod	14.4	3.44
2018	64.0708	-83.35288333	Benthic invert	Argis dentata	Decapod	14.42	3.44
2018	64.0708	-83.35288333	Benthic invert	Argis dentata	Decapod	14.56	3.48
2018	64.0708	-83.35288333	Benthic invert	Argis dentata	Decapod	14.61	3.5
2018	64.0708	-83.35288333	Benthic invert	Argis dentata	Decapod	14.64	3.51
2018	64.0708	-83.35288333	Benthic invert	Argis dentata	Decapod	14.87	3.57
2018	64.0708	-83.35288333	Benthic invert	Argis dentata	Decapod	14.94	3.59
2018	64.0708	-83.35288333	Benthic invert	Argis dentata	Decapod	14.96	3.6
2019	63.82	-83.28	Benthic fish	Leptoclinus maculatus		13.75	3.25
2019	63.82	-83.28	Pelagic fish	Arctic cod		13.93	3.3
2019	63.82	-83.28	Pelagic fish	Arctic cod		14.04	3.33
2019	63.82	-83.28	Benthic fish	Eumesogrammus praecisus		16	3.91
2019	63.82173333	-83.27653333	Pelagic invert	Mysis oculata	Krill and Mysid	8.56	1.72
2019	63.82173333	-83.27653333	Pelagic invert	Mysis oculata	Krill and Mysid	9.82	2.09
2019	63.82173333	-83.27653333	Pelagic invert	Thysanoessa raschii	Krill and Mysid	10.61	2.32
2018	64.137227	-83.163961	Walrus	Walrus		11.63	2.62
2018	64.137227	-83.163961	Walrus	Walrus		12.53	2.88
2018	64.137227	-83.163961	Walrus	Walrus		13.28	3.11
2018	64.137227	-83.163961	Walrus	Walrus		14.06	3.33
2019	65.10033333	-83.1328	Pelagic invert	Thysanoessa raschii	Krill and Mysid	9.9	2.11
2019	65.10033333	-83.1328	Pelagic invert	Thysanoessa raschii	Krill and Mysid	10.11	2.17
2019	65.10033333	-83.1328	Pelagic invert	Thysanoessa raschii	Krill and Mysid	10.16	2.19
2019	65.10033333	-83.1328	Pelagic invert	Metridia sp	Copepod	10.72	2.35
2019	65.10033333	-83.1328	Pelagic invert	Themisto libellula	Amphipod	11.25	2.51
2019	65.10033333	-83.1328	Pelagic invert	Mysis oculata	Krill and Mysid	12.12	2.77
2019	65.10033333	-83.1328	Pelagic invert	Clione limacina	Pteropod	12.56	2.9
	62.47201591	-83.10135895	Thick-Billed Murre	Thick-Billed Murre		13.93	3.3
	62.47201591	-83.10135895	Thick-Billed Murre	Thick-Billed Murre		13.97	3.31
	62.47201591	-83.10135895	Thick-Billed Murre	Thick-Billed Murre		14.03	3.33
2018	62.47201591	-83.10135895	Thick-Billed Murre	Thick-Billed Murre		14.3	3.41
2018	62.47201591	-83.10135895	Thick-Billed Murre	Thick-Billed Murre		14.31	3.41
2018	62.47201591	-83.10135895	Thick-Billed Murre	Thick-Billed Murre		14.47	3.46
2018	62.47201591	-83.10135895	Thick-Billed Murre	Thick-Billed Murre		14.48	3.46
	62.47201591	-83.10135895	Thick-Billed Murre	Thick-Billed Murre		14.5	3.46
	62.47201591	-83.10135895	Thick-Billed Murre	Thick-Billed Murre		14.55	3.48
2018	62.47201591	-83.10135895	Thick-Billed Murre	Thick-Billed Murre		14.57	3.49
	62.47201591	-83.10135895	Thick-Billed Murre	Thick-Billed Murre		14.62	3.5
2018	62.47201591	-83.10135895	Thick-Billed Murre	Thick-Billed Murre		14.65	3.51
2018	62.47201591	-83.10135895	Thick-Billed Murre	Thick-Billed Murre		14.66	3.51
	62.47201591	-83.10135895	Thick-Billed Murre	Thick-Billed Murre		14.66	3.51
2018	62.47201591	-83.10135895	Thick-Billed Murre	Thick-Billed Murre		14.83	3.56
	62.47201591	-83.10135895	Thick-Billed Murre	Thick-Billed Murre		14.83	3.56
	62.47201591	-83.10135895	Thick-Billed Murre	Thick-Billed Murre		14.92	3.59
2018	62.47201591	-83.10135895	Thick-Billed Murre	Thick-Billed Murre		14.94	3.59
2018	62.47201591	-83.10135895	Thick-Billed Murre	Thick-Billed Murre		14.94	3.6
2018	62.47201591	-83.10135895	Thick-Billed Murre	Thick-Billed Murre		14.96	3.6
2018	62.47201591	-83.10135895	Thick-Billed Murre	Thick-Billed Murre		14.97	3.6
	62.47201591	-83.10135895	Thick-Billed Murre	Thick-Billed Murre		15.03	3.62
2018	62.47201591	-83.10135895	Thick-Billed Murre	Thick-Billed Murre		15.05	3.63
2018	62.47201591	-83.10135895	Thick-Billed Murre	Thick-Billed Murre		15.08	3.63
2018	62.47201591	-83.10135895	Thick-Billed Murre	Thick-Billed Murre		15.16	3.66
	62.47201591	-83.10135895	Glaucous Gull	Glaucous Gull		15.41	3.73
2018	62.47201591	-83.10135895	Thick-Billed Murre	Thick-Billed Murre		15.45	3.74
2018	62.47201591	-83.10135895	Thick-Billed Murre	Thick-Billed Murre		15.45	3.75
2018	62.47201591	-83.10135895	Thick-Billed Murre	Thick-Billed Murre		15.47	3.75
2018	62.47201591	-83.10135895	Thick-Billed Murre	Thick-Billed Murre		15.57	3.78
	62.47201591	-83.10135895	Glaucous Gull	Glaucous Gull		15.63	3.8
	62.47201591	-83.10135895	Glaucous Gull	Glaucous Gull		15.63	3.8
	62.47201591	-83.10135895	Glaucous Gull	Glaucous Gull		15.65	3.8
	62.47201591	-83.10135895	Glaucous Gull	Glaucous Gull		15.68	3.81
	62.47201591	-83.10135895	Glaucous Gull	Glaucous Gull		15.73	3.83
	62.47201591	-83.10135895	Glaucous Gull	Glaucous Gull		15.75	3.83
	62.47201591	-83.10135895	Glaucous Gull	Glaucous Gull		15.75	3.83
2018	62.47201591	-83.10135895	Glaucous Gull	Glaucous Gull		15.8	3.85
2018	62.47201591	-83.10135895	Thick-Billed Murre	Thick-Billed Murre		15.82	3.85
2018	62.47201591	-83.10135895	Thick-Billed Murre	Thick-Billed Murre		15.89	3.87
	62.47201591	-83.10135895	Glaucous Gull	Glaucous Gull		15.92	3.88
2018	62.47201591	-83.10135895	Glaucous Gull	Glaucous Gull		16.37	4.02
2018	62.47201591	-83.10135895	Glaucous Gull	Glaucous Gull		16.4	4.02
2018	62.47201591	-83.10135895	Glaucous Gull	Glaucous Gull		16.45	4.04
2018	62.47201591	-83.10135895	Glaucous Gull	Glaucous Gull		16.8	4.14
2018	62.47201591	-83.10135895	Glaucous Gull	Glaucous Gull		16.89	4.17
2018	62.47201591	-83.10135895	Glaucous Gull	Glaucous Gull		16.92	4.18
2019	64.91305	-82.97216667	Pelagic invert	Themisto libellula	Amphipod	10.11	2.17
2019	64.91305	-82.97216667	Pelagic invert	Themisto libellula	Amphipod	11.44	2.56
2019	64.91305	-82.97216667	Pelagic invert	Hydrozoa	Hydrozoan	12.12	2.77
2019	64.91305	-82.97216667	Benthic invert	Anonyx sp	Amphipod	14.38	3.43
2019	64.91305	-82.97216667	Benthic invert	Anonyx sp	Amphipod	14.59	3.49
2019	64.91305	-82.97216667	Benthic invert	Lebbeus polaris	Decapod	15.05	3.63
2019	64.91305	-82.97216667	Benthic invert	Lebbeus polaris	Decapod	15.16	3.66
2019	64.91305	-82.97216667	Benthic invert	Anonyx sp	Amphipod	15.32	3.71
2018	63.62846667	-82.35203333	Benthic invert	Lebbeus polaris	Decapod	10.35	2.24
2018	63.62846667	-82.35203333	Benthic invert	Lebbeus polaris	Decapod	10.92	2.41
2018	63.62846667	-82.35203333	Benthic invert	Lebbeus polaris	Decapod	11.49	2.58
2018	63.62846667	-82.35203333	Pelagic invert	Hydrozoa	Hydrozoan	11.62	2.62
2018	63.62846667	-82.35203333	Benthic invert	Lebbeus polaris	Decapod	11.62	2.62
2018	63.62846667	-82.35203333	Benthic invert	Lebbeus groenlandicus	Decapod	13.37	3.13
2018	63.61031667	-82.3086	Benthic invert	Caprella septentrionalis	Amphipod	7.04	1.27
2018	63.61031667	-82.3086	Pelagic invert	Hydrozoa	Hydrozoan	11.01	2.44
2018	63.61031667	-82.3086	Pelagic invert	Hydrozoa	Hydrozoan	11.5	2.58
2018	63.61031667	-82.3086	Pelagic invert	Hydrozoa	Hydrozoan	11.5	2.58
2018	63.61031667	-82.3086	Pelagic invert	Hydrozoa	Hydrozoan	11.51	2.59
2018	63.61031667	-82.3086	Pelagic invert	Hydrozoa	Hydrozoan	11.59	2.61
2018	63.61031667	-82.3086	Pelagic invert	Hydrozoa	Hydrozoan	11.61	2.61
2018	63.61031667	-82.3086	Pelagic invert	Hydrozoa	Hydrozoan	11.68	2.64
2018	63.61031667	-82.3086	Pelagic invert	Hydrozoa	Hydrozoan	11.71	2.64
2018	63.61031667	-82.3086	Pelagic invert	Hydrozoa	Hydrozoan	11.75	2.65
2018	63.61031667	-82.3086	Pelagic invert	Hydrozoa	Hydrozoan	11.76	2.66
2018	63.61031667	-82.3086	Pelagic invert	Hydrozoa	Hydrozoan	11.76	2.66
2018	63.61031667	-82.3086	Pelagic invert	Hyperia galba	Amphipod	11.84	2.68
2018	63.61031667	-82.3086	Pelagic invert	Hydrozoa	Hydrozoan	12.03	2.74
2018	63.61031667	-82.3086	Pelagic invert	Hydrozoa	Hydrozoan	12.04	2.74
2018	63.61031667	-82.3086	Pelagic invert	Hyperia galba	Amphipod	12.31	2.82
2018	63.61031667	-82.3086	Pelagic invert	Hyperia medusarum	Amphipod	12.35	2.83
2018	63.61031667	-82.3086	Pelagic invert	Hyperia galba	Amphipod	12.99	3.02
2018	63.61031667	-82.3086	Pelagic invert	Hyperia galba	Amphipod	14.01	3.32
2018	63.53371667	-82.24505	Pelagic invert	Limacina helicina	Pteropod	7.53	1.42
2018	63.53371667	-82.24505	Pelagic invert	Limacina helicina	Pteropod	7.6	1.43
2018	63.52193333	-82.2334	Pelagic invert	Limacina helicina	Pteropod	8.21	1.61
2019	63.51725	-82.22703333	Benthic invert	Heliometra glacialis	Crinoid	12.82	2.97
2018	63.5203	-82.22653333	Pelagic invert	Limacina helicina	Pteropod	8.35	1.66
2018	63.52658333	-82.2217	Pelagic invert	Thysanoessa raschii	Krill and Mysid	8.83	1.8
2018	63.52658333	-82.2217	Pelagic invert	Mysis oculata	Krill and Mysid	8.87	1.81
2018	63.52658333	-82.2217	Pelagic invert	Thysanoessa raschii	Krill and Mysid	8.92	1.82
2018	63.52658333	-82.2217	Pelagic invert	Thysanoessa raschii	Krill and Mysid	9	1.85
2018	63.52658333	-82.2217	Pelagic invert	Thysanoessa raschii	Krill and Mysid	9.01	1.85
2018	63.52658333	-82.2217	Pelagic invert	Thysanoessa raschii	Krill and Mysid	9.02	1.85
2018	63.52658333	-82.2217	Pelagic invert	Thysanoessa raschii	Krill and Mysid	9.08	1.87
2018	63.52658333	-82.2217	Pelagic invert	Thysanoessa raschii	Krill and Mysid	9.1	1.88
2018	63.52658333	-82.2217	Pelagic invert	Thysanoessa raschii	Krill and Mysid	9.47	1.98
2018	63.52658333	-82.2217	Pelagic invert	Thysanoessa raschii	Krill and Mysid	9.6	2.02
2018	63.52658333	-82.2217	Pelagic invert	Thysanoessa raschii	Krill and Mysid	9.8	2.08
2018	63.52658333	-82.2217	Pelagic invert	Themisto libellula	Amphipod	10.44	2.27
2018	63.52658333	-82.2217	Pelagic invert	Hydrozoa	Hydrozoan	10.57	2.31
2018	63.52658333	-82.2217	Pelagic invert	Themisto libellula	Amphipod	10.6	2.32
2018	63.52658333	-82.2217	Pelagic invert	Themisto libellula	Amphipod	10.95	2.42
2018	63.52658333	-82.2217	Pelagic invert	Themisto libellula	Amphipod	11.14	2.48
2018	63.52658333	-82.2217	Pelagic invert	Aglantha sp	Hydrozoan	11.34	2.53
2018	63.52658333	-82.2217	Pelagic invert	Themisto libellula	Amphipod	11.58	2.61
2018	63.52658333	-82.2217	Pelagic invert	Aglantha sp	Hydrozoan	11.62	2.62
2018	63.52658333	-82.2217	Pelagic invert	Themisto libellula	Amphipod	11.62	2.62
2018	63.52658333	-82.2217	Pelagic invert	Aglantha sp	Hydrozoan	11.64	2.62
2018	63.52658333	-82.2217	Pelagic invert	Themisto libellula	Amphipod	11.67	2.63
2018	63.52658333	-82.2217	Pelagic invert	Themisto libellula	Amphipod	11.68	2.64
2018	63.52658333	-82.2217	Pelagic invert	Themisto libellula	Amphipod	11.69	2.64
2018	63.52658333	-82.2217	Pelagic invert	Ctenophora	Ctenophore	11.78	2.66
2018	63.52658333	-82.2217	Pelagic invert	Ctenophora	Ctenophore	11.79	2.67
2018	63.52658333	-82.2217	Pelagic invert	Themisto libellula	Amphipod	11.81	2.67
2018	63.52658333	-82.2217	Pelagic invert	Aglantha sp	Hydrozoan	11.85	2.69
2018	63.52658333	-82.2217	Pelagic invert	Themisto libellula	Amphipod	12.15	2.77
2018	63.52658333	-82.2217	Pelagic invert	Ctenophora	Ctenophore	12.45	2.86
2018	63.52658333	-82.2217	Pelagic invert	Hyperia galba	Amphipod	13.05	3.04
2019	63.51953333	-82.21778333	Pelagic invert	Mysis oculata	Krill and Mysid	9.66	2.04
2019	63.51953333	-82.21778333	Pelagic invert	Thysanoessa raschii	Krill and Mysid	9.73	2.06
2019	63.51953333	-82.21778333	Benthic invert	Heliometra glacialis	Crinoid	12.32	2.82
2019	63.51953333	-82.21778333	Benthic invert	Heliometra glacialis	Crinoid	12.7	2.93
2018	63.51823333	-82.2117	Pelagic invert	Hyperia galba	Amphipod	11.75	2.66
2018	63.51823333	-82.2117	Pelagic invert	Chaetognatha	Chaetognathan	12.56	2.89
2018	63.51823333	-82.2117	Pelagic invert	Chaetognatha	Chaetognathan	12.58	2.9
2018	63.51823333	-82.2117	Pelagic invert	Chaetognatha	Chaetognathan	12.81	2.97
2018	63.51823333	-82.2117	Pelagic invert	Hyperia galba	Amphipod	14.2	3.38
2018	63.51585	-82.14488333	Pelagic invert	Thysanoessa raschii	Krill and Mysid	8.88	1.81
2018	63.51585	-82.14488333	Pelagic invert	Thysanoessa raschii	Krill and Mysid	8.9	1.82
2018	63.51585	-82.14488333	Pelagic invert	Thysanoessa raschii	Krill and Mysid	9.18	1.9
2018	63.51585	-82.14488333	Pelagic invert	Thysanoessa raschii	Krill and Mysid	9.31	1.94
2018	63.51585	-82.14488333	Pelagic invert	Thysanoessa raschii	Krill and Mysid	9.37	1.96
2018	63.51585	-82.14488333	Pelagic invert	Thysanoessa raschii	Krill and Mysid	9.51	2
2018	63.51585	-82.14488333	Pelagic invert	Thysanoessa raschii	Krill and Mysid	9.51	2
2018	63.51585	-82.14488333	Pelagic invert	Thysanoessa raschii	Krill and Mysid	9.78	2.08
2018	63.51585	-82.14488333	Benthic invert	Polychaeta	Worms	11.65	2.63
2018	63.51585	-82.14488333	Benthic invert	Polychaeta	Worms	12.06	2.75
2018	63.51585	-82.14488333	Benthic invert	Polychaeta	Worms	12.36	2.84
	63.99999	-81.999293	Common Eider	Common Eider		10.37	2.25
	63.99999	-81.999293	Common Eider	Common Eider		10.81	2.38
	63.99999	-81.999293	Common Eider	Common Eider		11.01	2.44
	63.99999	-81.999293	Common Eider	Common Eider		12.06	2.75
	63.99999	-81.999293	Common Eider	Common Eider		12.25	2.8
	63.99999	-81.999293	Common Eider	Common Eider		13.04	3.04
	63.99999	-81.999293	Common Eider	Common Eider		13.33	3.12
	63.99999	-81.999293	Common Eider	Common Eider		13.99	3.32
	63.99999	-81.999293	Common Eider	Common Eider		14.12	3.35
	63.99999	-81.999293	Common Eider	Common Eider		14.13	3.36
	63.99999	-81.999293	Common Eider	Common Eider		14.22	3.38
	63.99999	-81.999293	Common Eider	Common Eider		14.22	3.38
	63.99999	-81.999293	Common Eider	Common Eider		14.78	3.55
	63.99999	-81.999293	Common Eider	Common Eider		15.13	3.65
	63.99999	-81.999293	Common Eider	Common Eider		15.38	3.72
2019	63.12246667	-81.98203333	Pelagic invert	Calanus hyperboreus	Copepod	8.86	1.81
2019	63.12246667	-81.98203333	Pelagic invert	Calanus hyperboreus	Copepod	9.24	1.92
2019	63.12246667	-81.98203333	Pelagic invert	Calanus hyperboreus	Copepod	9.33	1.94
2019	63.12246667	-81.98203333	Pelagic invert	Thysanoessa raschii	Krill and Mysid	9.59	2.02
2019	63.12246667	-81.98203333	Pelagic invert	Clione limacina	Pteropod	10.44	2.27
2019	63.12246667	-81.98203333	Pelagic invert	Themisto libellula	Amphipod	10.52	2.29
2019	63.12246667	-81.98203333	Pelagic invert	Clione limacina	Pteropod	10.92	2.41
2019	63.12246667	-81.98203333	Pelagic invert	Clione limacina	Pteropod	11.14	2.48
2019	63.12246667	-81.98203333	Pelagic invert	Chaetognatha	Chaetognathan	12.75	2.95
2019	63.12246667	-81.98203333	Pelagic invert	Chaetognatha	Chaetognathan	12.88	2.99
2019	63.12246667	-81.98203333	Pelagic invert	Chaetognatha	Chaetognathan	12.96	3.01
2019	63.12246667	-81.98203333	Benthic invert	Anonyx sp	Amphipod	13.46	3.16
2019	63.12246667	-81.98203333	Benthic invert	Anonyx sp	Amphipod	13.8	3.26
2019	63.12246667	-81.98203333	Benthic invert	Anonyx sp	Amphipod	13.93	3.3
2018	63.13438333	-81.96921667	Pelagic invert	Pteropoda	Pteropod	8.93	1.83
2018	63.13438333	-81.96921667	Pelagic invert	Pteropoda	Pteropod	8.99	1.84
2018	63.13438333	-81.96921667	Pelagic invert	Pteropoda	Pteropod	9.06	1.87
2018	63.13438333	-81.96921667	Pelagic invert	Pteropoda	Pteropod	9.13	1.89
2018	63.13438333	-81.96921667	Pelagic invert	Pteropoda	Pteropod	9.16	1.89
2018	63.13438333	-81.96921667	Pelagic invert	Pteropoda	Pteropod	9.17	1.9
2018	63.13438333	-81.96921667	Pelagic invert	Pteropoda	Pteropod	9.28	1.93
2018	63.13438333	-81.96921667	Pelagic invert	Pteropoda	Pteropod	9.3	1.94
2018	63.13438333	-81.96921667	Pelagic invert	Calanus hyperboreus	Copepod	9.48	1.99
2018	63.13438333	-81.96921667	Pelagic invert	Calanus hyperboreus	Copepod	9.59	2.02
2018	63.13438333	-81.96921667	Pelagic invert	Calanus hyperboreus	Copepod	9.61	2.03
2018	63.13438333	-81.96921667	Pelagic invert	Calanus hyperboreus	Copepod	9.62	2.03
2018	63.13438333	-81.96921667	Pelagic invert	Calanus hyperboreus	Copepod	9.63	2.03
2018	63.13438333	-81.96921667	Pelagic invert	Themisto libellula	Amphipod	9.76	2.07
2018	63.13438333	-81.96921667	Pelagic invert	Calanus hyperboreus	Copepod	10.73	2.36
2018	63.13438333	-81.96921667	Pelagic invert	Hydrozoa	Hydrozoan	10.79	2.37
2018	63.13438333	-81.96921667	Pelagic invert	Metridia sp	Copepod	11.72	2.65
2018	63.12108333	-81.89628333	Pelagic invert	Themisto libellula	Amphipod	8.98	1.84
2018	63.12108333	-81.89628333	Pelagic invert	Themisto libellula	Amphipod	9.44	1.98
2018	63.12108333	-81.89628333	Pelagic invert	Themisto libellula	Amphipod	9.56	2.01
2018	63.12108333	-81.89628333	Pelagic invert	Themisto libellula	Amphipod	9.62	2.03
2018	63.12108333	-81.89628333	Pelagic invert	Themisto libellula	Amphipod	9.91	2.11
2018	63.12108333	-81.89628333	Pelagic invert	Themisto libellula	Amphipod	9.96	2.13
2018	63.12108333	-81.89628333	Pelagic invert	Themisto libellula	Amphipod	10.31	2.23
2018	63.12108333	-81.89628333	Pelagic invert	Themisto libellula	Amphipod	10.37	2.25
2018	63.12108333	-81.89628333	Pelagic invert	Hydrozoa	Hydrozoan	10.44	2.27
2018	63.12108333	-81.89628333	Pelagic invert	Hydrozoa	Hydrozoan	10.51	2.29
2018	63.12108333	-81.89628333	Pelagic invert	Themisto libellula	Amphipod	10.72	2.35
2018	63.12108333	-81.89628333	Pelagic invert	Clione limacina	Pteropod	10.87	2.4
2018	63.12108333	-81.89628333	Pelagic invert	Hydrozoa	Hydrozoan	10.91	2.41
2018	63.12108333	-81.89628333	Pelagic invert	Clione limacina	Pteropod	11.23	2.5
2018	63.12108333	-81.89628333	Pelagic invert	Hydrozoa	Hydrozoan	11.36	2.54
2018	63.12108333	-81.89628333	Pelagic invert	Clione limacina	Pteropod	11.38	2.55
2018	63.12108333	-81.89628333	Pelagic invert	Hydrozoa	Hydrozoan	11.41	2.56
2018	63.12108333	-81.89628333	Pelagic invert	Hydrozoa	Hydrozoan	11.43	2.56
2018	63.12108333	-81.89628333	Pelagic invert	Hydrozoa	Hydrozoan	11.74	2.65
2018	63.12108333	-81.89628333	Pelagic invert	Hyperia medusarum	Amphipod	11.95	2.71
2016	64.15935	-81.36528833	Pelagic invert	Mysis oculata	Krill and Mysid	10.62	2.32
2016	64.15935	-81.36528833	Benthic invert	Polychaeta	Worms	10.66	2.34
2016	64.15935	-81.36528833	Pelagic invert	Mysis oculata	Krill and Mysid	10.93	2.42
2016	64.15935	-81.36528833	Benthic invert	Polychaeta	Worms	11.02	2.44
2016	64.15935	-81.36528833	Pelagic fish	Capelin		11.74	2.65
2016	64.15935	-81.36528833	Pelagic fish	Capelin		11.78	2.66
2016	64.15935	-81.36528833	Benthic invert	Polychaeta	Worms	12.19	2.79
2016	64.15935	-81.36528833	Pelagic fish	Capelin		12.71	2.94
2016	64.15935	-81.36528833	Benthic invert	Polychaeta	Worms	13.03	3.03
2016	64.15935	-81.36528833	Pelagic fish	Capelin		13.11	3.06
2016	64.15935	-81.36528833	Pelagic fish	Capelin		13.34	3.12
2016	64.15935	-81.36528833	Benthic invert	Polychaeta	Worms	13.44	3.15
2016	64.15935	-81.36528833	Pelagic fish	Capelin		13.47	3.16
2016	64.15935	-81.36528833	Pelagic fish	Capelin		13.49	3.17
2016	64.15935	-81.36528833	Pelagic fish	Capelin		13.65	3.21
2016	64.15935	-81.36528833	Pelagic fish	Capelin		13.67	3.22
2016	64.15935	-81.36528833	Pelagic fish	Capelin		13.92	3.29
2016	64.15935	-81.36528833	Benthic invert	Actiniaria sp	Anthozoan	14.5	3.47
2016	64.15935	-81.36528833	Benthic fish	Eumesogrammus praecisus		14.67	3.51
2016	64.15935	-81.36528833	Benthic fish	Eumesogrammus praecisus		14.7	3.52
2016	64.15935	-81.36528833	Benthic fish	Eumesogrammus praecisus		14.96	3.6
2016	64.15935	-81.36528833	Benthic invert	Polychaeta	Worms	15.57	3.78
2016	64.15935	-81.36528833	Benthic invert	Porifera	Sponge	15.59	3.79
2016	64.15935	-81.36528833	Benthic invert	Porifera	Sponge	16.4	4.02
2016	64.15935	-81.36528833	Benthic invert	Porifera	Sponge	17.19	4.26
2016	64.15935	-81.36528833	Benthic invert	Pteraster militaris	Sea star	17.37	4.31
2016	64.15935	-81.36528833	Benthic invert	Porifera	Sponge	17.53	4.36
2016	64.15935	-81.36528833	Benthic invert	Porifera	Sponge	18.19	4.55
2016	64.15935	-81.36528833	Benthic invert	Asteroidea	Sea star	19.17	4.84
2016	64.19883333	-81.35011667	Benthic invert	Gersemia sp	Anthozoan	9.13	1.88
2016	64.19883333	-81.35011667	Benthic invert	Gersemia sp	Anthozoan	9.13	1.88
2016	64.19883333	-81.35011667	Benthic invert	bivalvia	Bivalve	9.6	2.02
2016	64.19883333	-81.35011667	Benthic invert	Gastropoda	Gastropod	10.51	2.29
2016	64.19883333	-81.35011667	Benthic invert	Margarites olivaceous	Gastropod	10.52	2.3
2016	64.19883333	-81.35011667	Benthic invert	Margarites olivaceous	Gastropod	10.58	2.31
2016	64.19883333	-81.35011667	Benthic invert	Margarites olivaceous	Gastropod	11.05	2.45
2016	64.19883333	-81.35011667	Benthic invert	Margarites olivaceous	Gastropod	11.06	2.45
2016	64.19883333	-81.35011667	Benthic invert	Gersemia sp	Anthozoan	11.57	2.6
2016	64.19883333	-81.35011667	Benthic invert	Gersemia sp	Anthozoan	11.66	2.63
2016	64.19883333	-81.35011667	Benthic invert	Gersemia sp	Anthozoan	12.12	2.77
2016	64.19883333	-81.35011667	Benthic invert	Gersemia sp	Anthozoan	12.67	2.93
2016	64.19883333	-81.35011667	Benthic fish	Eumesogrammus praecisus		15.12	3.65
2016	64.19883333	-81.35011667	Benthic fish	Triglops pingelii		15.22	3.68
2016	64.19883333	-81.35011667	Benthic fish	Icelus bicornis		15.61	3.79
2016	64.19883333	-81.35011667	Benthic fish	Eumesogrammus praecisus		15.78	3.84
2016	64.19883333	-81.35011667	Benthic fish	Myoxocephalus scorpius		16.35	4.01
2016	64.19883333	-81.35011667	Benthic fish	Eumesogrammus praecisus		16.51	4.06
2016	64.21366667	-81.32313333	Benthic invert	Porifera	Sponge	7.14	1.3
2016	64.21366667	-81.32313333	Benthic invert	Strongylocentrotus droebachiensis	Sea urchin	8.42	1.68
2016	64.21366667	-81.32313333	Benthic invert	Arcturus baffini	Isopod	8.73	1.77
2016	64.21366667	-81.32313333	Benthic invert	Arcturus baffini	Isopod	8.86	1.81
2016	64.21366667	-81.32313333	Benthic invert	Hiatella arctica	Bivalve	9.09	1.87
2016	64.21366667	-81.32313333	Benthic invert	holothuroidea	Sea cucumber	9.1	1.88
2016	64.21366667	-81.32313333	Benthic invert	Polychaeta	Worms	9.35	1.95
2016	64.21366667	-81.32313333	Benthic invert	Arcturus baffini	Isopod	9.42	1.97
2016	64.21366667	-81.32313333	Benthic invert	Strongylocentrotus droebachiensis	Sea urchin	9.47	1.98
2016	64.21366667	-81.32313333	Benthic invert	Arcturus baffini	Isopod	9.66	2.04
2016	64.21366667	-81.32313333	Benthic invert	Arcturus baffini	Isopod	9.74	2.06
2016	64.21366667	-81.32313333	Benthic invert	Arcturus baffini	Isopod	9.77	2.07
2016	64.21366667	-81.32313333	Benthic invert	Arcturus baffini	Isopod	9.78	2.08
2016	64.21366667	-81.32313333	Benthic invert	Hiatella arctica	Bivalve	9.83	2.09
2016	64.21366667	-81.32313333	Benthic invert	Polychaeta	Worms	9.85	2.1
2016	64.21366667	-81.32313333	Benthic invert	Gersemia sp	Anthozoan	10.09	2.17
2016	64.21366667	-81.32313333	Benthic invert	Arcturus baffini	Isopod	10.13	2.18
2016	64.21366667	-81.32313333	Benthic invert	Arcturus baffini	Isopod	10.15	2.18
2016	64.21366667	-81.32313333	Benthic invert	Arcturus baffini	Isopod	10.15	2.19
2016	64.21366667	-81.32313333	Benthic invert	Arcturus baffini	Isopod	10.2	2.2
2016	64.21366667	-81.32313333	Benthic invert	Polychaeta	Worms	10.23	2.21
2016	64.21366667	-81.32313333	Benthic invert	Arcturus baffini	Isopod	10.51	2.29
2016	64.21366667	-81.32313333	Benthic invert	Paramphithoe hystrix	Amphipod	10.54	2.3
2016	64.21366667	-81.32313333	Benthic invert	Boreonymphon abyssorum	Sea spider	10.65	2.33
2016	64.21366667	-81.32313333	Benthic invert	Arcturus baffini	Isopod	10.69	2.34
2016	64.21366667	-81.32313333	Benthic invert	Arcturus baffini	Isopod	10.82	2.38
2016	64.21366667	-81.32313333	Benthic invert	Margarites helicinus	Gastropod	10.89	2.4
2016	64.21366667	-81.32313333	Benthic invert	Polychaeta	Worms	11.09	2.46
2016	64.21366667	-81.32313333	Benthic invert	Rhachotropis aculeata	Amphipod	11.1	2.46
2016	64.21366667	-81.32313333	Benthic invert	Pectinidae	Bivalve	11.25	2.51
2016	64.21366667	-81.32313333	Benthic invert	Rhachotropis aculeata	Amphipod	11.49	2.58
2016	64.21366667	-81.32313333	Benthic invert	Polychaeta	Worms	11.53	2.59
2016	64.21366667	-81.32313333	Benthic invert	Gersemia sp	Anthozoan	11.63	2.62
2016	64.21366667	-81.32313333	Benthic invert	Gersemia sp	Anthozoan	11.64	2.62
2016	64.21366667	-81.32313333	Benthic invert	Gersemia sp	Anthozoan	11.69	2.64
2016	64.21366667	-81.32313333	Benthic invert	Margarites helicinus	Gastropod	11.72	2.65
2016	64.21366667	-81.32313333	Benthic invert	Porifera	Sponge	11.96	2.72
2016	64.21366667	-81.32313333	Benthic invert	Molpadia sp	Sea cucumber	11.98	2.72
2016	64.21366667	-81.32313333	Benthic invert	Rhachotropis aculeata	Amphipod	12.13	2.77
2016	64.21366667	-81.32313333	Benthic invert	Pteraster militaris	Sea star	12.19	2.79
2016	64.21366667	-81.32313333	Benthic invert	Porifera	Sponge	12.27	2.81
2016	64.21366667	-81.32313333	Benthic invert	Porifera	Sponge	12.64	2.92
2016	64.21366667	-81.32313333	Benthic invert	Gersemia sp	Anthozoan	12.68	2.93
2016	64.21366667	-81.32313333	Benthic invert	Gersemia sp	Anthozoan	12.68	2.93
2016	64.21366667	-81.32313333	Benthic invert	Polychaeta	Worms	12.77	2.96
2016	64.21366667	-81.32313333	Benthic invert	Porifera	Sponge	13.05	3.04
2016	64.21366667	-81.32313333	Benthic invert	Porifera	Sponge	13.11	3.06
2016	64.21366667	-81.32313333	Benthic invert	Heliometra glacialis	Crinoid	13.43	3.15
2016	64.21366667	-81.32313333	Benthic invert	Boreonymphon abyssorum	Sea spider	13.53	3.18
2016	64.21366667	-81.32313333	Benthic invert	Argis dentata	Decapod	13.6	3.2
2016	64.21366667	-81.32313333	Benthic invert	buccinum sp	Gastropod	13.83	3.27
2016	64.21366667	-81.32313333	Pelagic fish	Arctic cod		13.92	3.29
2016	64.21366667	-81.32313333	Pelagic fish	Arctic cod		13.94	3.3
2016	64.21366667	-81.32313333	Benthic invert	Argis dentata	Decapod	14.18	3.37
2016	64.21366667	-81.32313333	Benthic fish	Triglops pingelii		14.22	3.38
2016	64.21366667	-81.32313333	Pelagic fish	Polar cod		14.23	3.38
2016	64.21366667	-81.32313333	Pelagic fish	Polar cod		14.23	3.38
2016	64.21366667	-81.32313333	Pelagic fish	Arctic cod		14.25	3.39
2016	64.21366667	-81.32313333	Benthic invert	Eunoe oerstedi	Worms	14.26	3.39
2016	64.21366667	-81.32313333	Benthic invert	Sclerocrangon boreas	Decapod	14.5	3.46
2016	64.21366667	-81.32313333	Benthic invert	Porifera	Sponge	14.55	3.48
2016	64.21366667	-81.32313333	Benthic fish	Triglops pingelii		14.57	3.49
2016	64.21366667	-81.32313333	Pelagic fish	Polar cod		14.77	3.54
2016	64.21366667	-81.32313333	Benthic fish	Myoxocephalus scorpius		14.9	3.58
2016	64.21366667	-81.32313333	Benthic invert	Argis dentata	Decapod	14.93	3.59
2016	64.21366667	-81.32313333	Benthic invert	Sclerocrangon boreas	Decapod	15	3.61
2016	64.21366667	-81.32313333	Benthic invert	Porifera	Sponge	15	3.61
2016	64.21366667	-81.32313333	Benthic invert	Sclerocrangon boreas	Decapod	15.04	3.62
2016	64.21366667	-81.32313333	Benthic fish	Triglops pingelii		15.05	3.63
2016	64.21366667	-81.32313333	Benthic fish	Triglops pingelii		15.09	3.64
2016	64.21366667	-81.32313333	Benthic fish	Triglops pingelii		15.12	3.65
2016	64.21366667	-81.32313333	Benthic fish	Triglops pingelii		15.2	3.67
2016	64.21366667	-81.32313333	Pelagic fish	Arctic cod		15.25	3.68
2016	64.21366667	-81.32313333	Benthic fish	Triglops pingelii		15.29	3.7
2016	64.21366667	-81.32313333	Pelagic fish	Arctic cod		15.38	3.72
2016	64.21366667	-81.32313333	Benthic fish	Triglops pingelii		15.42	3.73
2016	64.21366667	-81.32313333	Benthic invert	Argis dentata	Decapod	15.44	3.74
2016	64.21366667	-81.32313333	Pelagic fish	Polar cod		15.68	3.81
2016	64.21366667	-81.32313333	Benthic invert	Solaster sp	Sea star	15.81	3.85
2016	64.21366667	-81.32313333	Benthic fish	Triglops pingelii		15.82	3.85
2016	64.21366667	-81.32313333	Benthic invert	Porifera	Sponge	15.93	3.88
2016	64.21366667	-81.32313333	Benthic invert	Porifera	Sponge	15.98	3.9
2016	64.21366667	-81.32313333	Pelagic fish	Polar cod		16	3.91
2016	64.21366667	-81.32313333	Pelagic fish	Polar cod		16	3.91
2016	64.21366667	-81.32313333	Pelagic fish	Polar cod		16.3	3.99
2016	64.21366667	-81.32313333	Benthic fish	Myoxocephalus scorpius		16.59	4.08
2016	64.21366667	-81.32313333	Benthic invert	Henricia sp	Sea star	16.95	4.19
2016	64.21366667	-81.32313333	Benthic invert	Henricia sp	Sea star	16.95	4.19
2016	64.21366667	-81.32313333	Benthic invert	Argis dentata	Decapod	17.17	4.25
2016	64.21366667	-81.32313333	Benthic invert	Solaster sp	Sea star	17.91	4.47
2016	64.21366667	-81.32313333	Benthic invert	Porifera	Sponge	18.45	4.63
2016	64.15	-81.32	Benthic invert	Heliometra glacialis	Crinoid	13.27	3.1
2016	64.15	-81.32	Benthic invert	Porifera	Sponge	17.56	4.36
2016	64.17708333	-81.26939333	Benthic invert	Gersemia sp	Anthozoan	13.42	3.15
2016	64.20295667	-81.17986167	Benthic invert	Margarites groenlandicus	Gastropod	9.46	1.98
2016	64.20295667	-81.17986167	Benthic invert	Haploops tubicula	Amphipod	9.84	2.09
2016	64.20295667	-81.17986167	Benthic invert	Paramphithoe hystrix	Amphipod	10.1	2.17
2016	64.20295667	-81.17986167	Benthic invert	Margarites groenlandicus	Gastropod	10.27	2.22
2016	64.20295667	-81.17986167	Benthic invert	Margarites olivaceous	Gastropod	10.44	2.27
2016	64.20295667	-81.17986167	Benthic invert	Nymphonidae	Sea spider	10.53	2.3
2016	64.20295667	-81.17986167	Benthic invert	Polychaeta	Worms	10.56	2.31
2016	64.20295667	-81.17986167	Benthic invert	Nymphonidae	Sea spider	10.56	2.31
2016	64.20295667	-81.17986167	Benthic invert	Strongylocentrotus droebachiensis	Sea urchin	10.68	2.34
2016	64.20295667	-81.17986167	Benthic invert	Hemithiris psittacea	Brachiopod	10.71	2.35
2016	64.20295667	-81.17986167	Benthic invert	Margarites groenlandicus	Gastropod	10.78	2.37
2016	64.20295667	-81.17986167	Benthic invert	Molpadia sp	Sea cucumber	10.87	2.4
2016	64.20295667	-81.17986167	Benthic invert	Nymphonidae	Sea spider	10.89	2.4
2016	64.20295667	-81.17986167	Benthic invert	Paramphithoe hystrix	Amphipod	10.98	2.43
2016	64.20295667	-81.17986167	Benthic invert	Molpadia sp	Sea cucumber	11.27	2.51
2016	64.20295667	-81.17986167	Benthic invert	Margarites olivaceous	Gastropod	11.4	2.55
2016	64.20295667	-81.17986167	Benthic invert	Rhachotropis aculeata	Amphipod	11.43	2.56
2016	64.20295667	-81.17986167	Benthic invert	Nymphonidae	Sea spider	11.48	2.58
2016	64.20295667	-81.17986167	Benthic invert	Gersemia sp	Anthozoan	11.54	2.59
2016	64.20295667	-81.17986167	Benthic invert	Hemithiris psittacea	Brachiopod	11.56	2.6
2016	64.20295667	-81.17986167	Benthic invert	Margarites olivaceous	Gastropod	11.57	2.6
2016	64.20295667	-81.17986167	Benthic invert	Molpadia sp	Sea cucumber	11.67	2.63
2016	64.20295667	-81.17986167	Benthic invert	Gastropoda	Gastropod	11.79	2.67
2016	64.20295667	-81.17986167	Benthic invert	Molpadia sp	Sea cucumber	11.9	2.7
2016	64.20295667	-81.17986167	Benthic invert	Rhachotropis aculeata	Amphipod	11.95	2.71
2016	64.20295667	-81.17986167	Benthic invert	Colus sp	Gastropod	12.17	2.78
2016	64.20295667	-81.17986167	Benthic invert	Heliometra glacialis	Crinoid	12.27	2.81
2016	64.20295667	-81.17986167	Benthic invert	Gersemia sp	Anthozoan	12.34	2.83
2016	64.20295667	-81.17986167	Benthic invert	Molpadia sp	Sea cucumber	12.34	2.83
2016	64.20295667	-81.17986167	Pelagic invert	Themisto abyssorum	Amphipod	12.37	2.84
2016	64.20295667	-81.17986167	Pelagic invert	Themisto abyssorum	Amphipod	12.39	2.84
2016	64.20295667	-81.17986167	Benthic invert	Molpadia sp	Sea cucumber	12.41	2.85
2016	64.20295667	-81.17986167	Benthic invert	Colus sp	Gastropod	12.47	2.87
2016	64.20295667	-81.17986167	Pelagic invert	Themisto abyssorum	Amphipod	12.75	2.95
2016	64.20295667	-81.17986167	Benthic invert	Gersemia sp	Anthozoan	12.94	3.01
2016	64.20295667	-81.17986167	Pelagic invert	Themisto abyssorum	Amphipod	13.05	3.04
2016	64.20295667	-81.17986167	Benthic invert	Gersemia sp	Anthozoan	13.11	3.06
2016	64.20295667	-81.17986167	Benthic invert	Spirontocaris spinus	Decapod	13.71	3.23
2016	64.20295667	-81.17986167	Benthic invert	Eunoe oerstedi	Worms	13.75	3.24
2016	64.20295667	-81.17986167	Benthic invert	Eunoe oerstedi	Worms	14.03	3.33
2016	64.20295667	-81.17986167	Benthic invert	Eualus gaimardii	Decapod	14.21	3.38
2016	64.20295667	-81.17986167	Benthic invert	Serripes groenlandicus	Bivalve	14.3	3.4
2016	64.20295667	-81.17986167	Benthic invert	Lebbeus polaris	Decapod	14.33	3.42
2016	64.20295667	-81.17986167	Benthic invert	Eunoe oerstedi	Worms	14.39	3.43
2016	64.20295667	-81.17986167	Benthic invert	Eualus gaimardii	Decapod	14.67	3.51
2016	64.20295667	-81.17986167	Benthic invert	Spirontocaris spinus	Decapod	14.8	3.55
2016	64.20295667	-81.17986167	Benthic invert	Argis dentata	Decapod	14.81	3.56
2016	64.20295667	-81.17986167	Benthic invert	Sclerocrangon boreas	Decapod	14.97	3.6
2016	64.20295667	-81.17986167	Benthic invert	Sabinea septemcarinata	Decapod	15.41	3.73
2016	64.20295667	-81.17986167	Benthic invert	Sclerocrangon boreas	Decapod	15.64	3.8
2016	64.20295667	-81.17986167	Benthic invert	Crossaster papposus	Sea star	15.99	3.9
2016	64.20295667	-81.17986167	Benthic invert	Polychaeta	Worms	16.2	3.96
2016	64.20295667	-81.17986167	Benthic invert	Henricia sp	Sea star	16.43	4.03
2016	64.20295667	-81.17986167	Benthic invert	Pteraster militaris	Sea star	16.62	4.09
2016	64.20295667	-81.17986167	Benthic invert	Heliometra glacialis	Crinoid	17.1	4.23
2016	64.20295667	-81.17986167	Benthic invert	Pteraster militaris	Sea star	17.32	4.29
2016	64.20295667	-81.17986167	Benthic invert	Pteraster militaris	Sea star	17.32	4.29
2016	64.20295667	-81.17986167	Benthic invert	Diplopteraster multipes	Sea star	17.36	4.31
2016	64.20295667	-81.17986167	Benthic invert	Diplopteraster multipes	Sea star	18.06	4.51
2016	64.20295667	-81.17986167	Benthic invert	Diplopteraster multipes	Sea star	18.06	4.51
2016	64.20295667	-81.17986167	Benthic invert	Diplopteraster multipes	Sea star	18.52	4.65
2016	64.21847333	-81.14053	Benthic invert	Strongylocentrotus droebachiensis	Sea urchin	8.39	1.67
2016	64.21847333	-81.14053	Benthic invert	Strongylocentrotus droebachiensis	Sea urchin	8.4	1.67
2016	64.21847333	-81.14053	Benthic invert	Strongylocentrotus droebachiensis	Sea urchin	9.46	1.98
2016	64.21847333	-81.14053	Benthic invert	Strongylocentrotus droebachiensis	Sea urchin	9.53	2
2016	64.21847333	-81.14053	Benthic invert	Nymphonidae	Sea spider	10.16	2.19
2016	64.21847333	-81.14053	Benthic invert	Margarites olivaceous	Gastropod	10.27	2.22
2016	64.21847333	-81.14053	Benthic invert	Nymphonidae	Sea spider	10.39	2.26
2016	64.21847333	-81.14053	Benthic invert	Paramphithoe hystrix	Amphipod	10.62	2.32
2016	64.21847333	-81.14053	Benthic invert	Polychaeta	Worms	10.83	2.38
2016	64.21847333	-81.14053	Benthic invert	Hemithiris psittacea	Brachiopod	11.2	2.49
2016	64.21847333	-81.14053	Benthic invert	Nymphonidae	Sea spider	11.29	2.52
2016	64.21847333	-81.14053	Benthic invert	Nymphonidae	Sea spider	11.3	2.52
2016	64.21847333	-81.14053	Benthic invert	Nymphonidae	Sea spider	11.37	2.55
2016	64.21847333	-81.14053	Benthic invert	Margarites olivaceous	Gastropod	11.48	2.58
2016	64.21847333	-81.14053	Benthic invert	Margarites olivaceous	Gastropod	11.49	2.58
2016	64.21847333	-81.14053	Benthic invert	Margarites olivaceous	Gastropod	11.5	2.58
2016	64.21847333	-81.14053	Benthic invert	Hemithiris psittacea	Brachiopod	11.51	2.59
2016	64.21847333	-81.14053	Benthic invert	Hemithiris psittacea	Brachiopod	11.94	2.71
2016	64.21847333	-81.14053	Benthic invert	Lebbeus polaris	Decapod	12.92	3
2016	64.21847333	-81.14053	Benthic invert	Eualus gaimardii	Decapod	13.03	3.03
2016	64.21847333	-81.14053	Benthic invert	Eunoe oerstedi	Worms	13.06	3.04
2016	64.21847333	-81.14053	Pelagic invert	Themisto abyssorum	Amphipod	13.11	3.06
2016	64.21847333	-81.14053	Benthic invert	Lebbeus polaris	Decapod	13.11	3.06
2016	64.21847333	-81.14053	Benthic invert	Eualus gaimardii	Decapod	13.15	3.07
2016	64.21847333	-81.14053	Benthic invert	Eusirus cuspidatus	Amphipod	13.17	3.07
2016	64.21847333	-81.14053	Benthic invert	Eualus gaimardii	Decapod	13.17	3.07
2016	64.21847333	-81.14053	Benthic invert	Eualus gaimardii	Decapod	13.36	3.13
2016	64.21847333	-81.14053	Benthic invert	Gersemia sp	Anthozoan	13.46	3.16
2016	64.21847333	-81.14053	Benthic invert	Eualus gaimardii	Decapod	13.52	3.18
2016	64.21847333	-81.14053	Benthic invert	Eusirus cuspidatus	Amphipod	13.57	3.19
2016	64.21847333	-81.14053	Benthic invert	Lebbeus polaris	Decapod	13.81	3.26
2016	64.21847333	-81.14053	Pelagic invert	Themisto abyssorum	Amphipod	13.83	3.27
2016	64.21847333	-81.14053	Benthic invert	Lebbeus polaris	Decapod	13.93	3.3
2016	64.21847333	-81.14053	Benthic invert	Eualus gaimardii	Decapod	14.01	3.32
2016	64.21847333	-81.14053	Benthic invert	Eunoe oerstedi	Worms	14.38	3.43
2016	64.21847333	-81.14053	Benthic invert	Eualus gaimardii	Decapod	14.4	3.44
2016	64.21847333	-81.14053	Benthic invert	Anonyx sp	Amphipod	14.44	3.45
2016	64.21847333	-81.14053	Benthic invert	Spirontocaris spinus	Decapod	14.52	3.47
2016	64.21847333	-81.14053	Benthic invert	Spirontocaris spinus	Decapod	14.53	3.47
2016	64.21847333	-81.14053	Benthic invert	Sclerocrangon boreas	Decapod	14.7	3.52
2016	64.21847333	-81.14053	Benthic invert	Sclerocrangon boreas	Decapod	14.71	3.53
2016	64.21847333	-81.14053	Benthic invert	Spirontocaris spinus	Decapod	14.73	3.53
2016	64.21847333	-81.14053	Benthic invert	Spirontocaris spinus	Decapod	14.74	3.54
2016	64.21847333	-81.14053	Benthic invert	Spirontocaris spinus	Decapod	14.79	3.55
2016	64.21847333	-81.14053	Benthic invert	Sclerocrangon boreas	Decapod	14.83	3.56
2016	64.21847333	-81.14053	Benthic invert	Spirontocaris spinus	Decapod	14.87	3.57
2016	64.21847333	-81.14053	Benthic invert	Lebbeus polaris	Decapod	14.88	3.58
2016	64.21847333	-81.14053	Benthic invert	Spirontocaris spinus	Decapod	14.91	3.59
2016	64.21847333	-81.14053	Pelagic fish	Arctic cod		14.93	3.59
2016	64.21847333	-81.14053	Benthic invert	Sclerocrangon boreas	Decapod	15	3.61
2016	64.21847333	-81.14053	Benthic invert	Sclerocrangon boreas	Decapod	15.09	3.64
2016	64.21847333	-81.14053	Benthic invert	Sclerocrangon boreas	Decapod	15.13	3.65
2016	64.21847333	-81.14053	Benthic invert	Spirontocaris spinus	Decapod	15.24	3.68
2016	64.21847333	-81.14053	Benthic invert	Sclerocrangon boreas	Decapod	15.37	3.72
2016	64.21847333	-81.14053	Benthic invert	Sclerocrangon boreas	Decapod	15.45	3.74
2016	64.21847333	-81.14053	Benthic invert	Porifera	Sponge	15.64	3.8
2016	64.21847333	-81.14053	Benthic invert	Sclerocrangon boreas	Decapod	15.7	3.82
2016	64.21847333	-81.14053	Benthic invert	Sclerocrangon boreas	Decapod	16.08	3.93
2016	64.21847333	-81.14053	Pelagic fish	Arctic cod		16.37	4.02
2016	64.21847333	-81.14053	Benthic invert	Porifera	Sponge	16.76	4.13
2016	64.21847333	-81.14053	Benthic invert	Porifera	Sponge	16.82	4.15
2016	64.21847333	-81.14053	Benthic invert	Polychaeta	Worms	17.37	4.31
2016	64.21847333	-81.14053	Benthic invert	Pteraster militaris	Sea star	17.46	4.34
2016	64.21847333	-81.14053	Benthic invert	Porifera	Sponge	17.69	4.4
2016	64.21847333	-81.14053	Benthic invert	Henricia sp	Sea star	18.07	4.52
2016	64.21847333	-81.14053	Benthic invert	Porifera	Sponge	18.3	4.58
2016	64.21847333	-81.14053	Benthic invert	Porifera	Sponge	18.44	4.62
2016	64.21847333	-81.14053	Benthic invert	Porifera	Sponge	18.83	4.74
2016	64.21847333	-81.14053	Benthic invert	Porifera	Sponge	20.29	5.17
2016	64.20283	-81.13	Benthic invert	Cucumaria frondosa	Sea cucumber	8.15	1.6
2016	64.20283	-81.13	Benthic invert	Cucumaria frondosa	Sea cucumber	8.15	1.6
2016	64.20283	-81.13	Benthic invert	Cucumaria frondosa	Sea cucumber	8.58	1.72
2016	64.20283	-81.13	Benthic invert	Molpadia sp	Sea cucumber	11.32	2.53
2016	64.20283	-81.13	Benthic invert	Molpadia sp	Sea cucumber	11.49	2.58
2016	64.20283	-81.13	Benthic invert	Molpadia sp	Sea cucumber	11.87	2.69
2016	64.20283	-81.13	Benthic invert	Molpadia sp	Sea cucumber	11.94	2.71
2016	64.2065	-81.10745	Benthic invert	Ciliatocardium ciliatum	Bivalve	7.52	1.41
2016	64.2065	-81.10745	Benthic invert	Strongylocentrotus droebachiensis	Sea urchin	8.57	1.72
2016	64.2065	-81.10745	Benthic invert	Strongylocentrotus droebachiensis	Sea urchin	8.86	1.81
2016	64.2065	-81.10745	Benthic invert	Strongylocentrotus droebachiensis	Sea urchin	8.99	1.84
2016	64.2065	-81.10745	Benthic invert	bivalvia	Bivalve	9.12	1.88
2016	64.2065	-81.10745	Benthic invert	Ophiopholis aculeata	Brittle star	9.19	1.9
2016	64.2065	-81.10745	Benthic invert	Ophiopholis aculeata	Brittle star	9.27	1.93
2016	64.2065	-81.10745	Benthic invert	Chlamys islandicus	Bivalve	9.63	2.03
2016	64.2065	-81.10745	Benthic invert	Polychaeta	Worms	9.84	2.1
2016	64.2065	-81.10745	Benthic invert	Paramphithoe hystrix	Amphipod	10.02	2.15
2016	64.2065	-81.10745	Benthic invert	Polychaeta	Worms	10.17	2.19
2016	64.2065	-81.10745	Benthic invert	Ophiopholis aculeata	Brittle star	10.42	2.27
2016	64.2065	-81.10745	Benthic invert	Ophiopholis aculeata	Brittle star	10.43	2.27
2016	64.2065	-81.10745	Benthic invert	Serripes groenlandicus	Bivalve	10.59	2.31
2016	64.2065	-81.10745	Benthic invert	Polychaeta	Worms	10.89	2.4
2016	64.2065	-81.10745	Benthic invert	Molpadia sp	Sea cucumber	11.17	2.49
2016	64.2065	-81.10745	Benthic invert	Paramphithoe hystrix	Amphipod	11.37	2.54
2016	64.2065	-81.10745	Benthic invert	Gastropoda	Gastropod	11.54	2.59
2016	64.2065	-81.10745	Benthic invert	Hemithiris psittacea	Brachiopod	11.86	2.69
2016	64.2065	-81.10745	Benthic invert	Eunoe oerstedi	Worms	11.93	2.71
2016	64.2065	-81.10745	Benthic invert	Gastropoda	Gastropod	11.99	2.73
2016	64.2065	-81.10745	Benthic invert	Molpadia sp	Sea cucumber	12.02	2.74
2016	64.2065	-81.10745	Benthic invert	Eusirus cuspidatus	Amphipod	12.36	2.83
2016	64.2065	-81.10745	Benthic invert	Heliometra glacialis	Crinoid	12.38	2.84
2016	64.2065	-81.10745	Benthic invert	Ophiopholis aculeata	Brittle star	12.55	2.89
2016	64.2065	-81.10745	Benthic invert	Gersemia sp	Anthozoan	12.62	2.91
2016	64.2065	-81.10745	Benthic invert	Anonyx sp	Amphipod	12.77	2.96
2016	64.2065	-81.10745	Benthic invert	Lebbeus polaris	Decapod	12.84	2.98
2016	64.2065	-81.10745	Benthic invert	Gersemia sp	Anthozoan	12.94	3
2016	64.2065	-81.10745	Benthic invert	Heliometra glacialis	Crinoid	13.03	3.03
2016	64.2065	-81.10745	Benthic invert	Gersemia sp	Anthozoan	13.06	3.04
2016	64.2065	-81.10745	Benthic invert	Lebbeus polaris	Decapod	13.1	3.05
2016	64.2065	-81.10745	Benthic invert	Argis dentata	Decapod	13.11	3.05
2016	64.2065	-81.10745	Benthic invert	Anonyx sp	Amphipod	13.18	3.08
2016	64.2065	-81.10745	Benthic invert	Lebbeus polaris	Decapod	13.4	3.14
2016	64.2065	-81.10745	Benthic invert	Porifera	Sponge	13.44	3.15
2016	64.2065	-81.10745	Benthic invert	Heliometra glacialis	Crinoid	13.48	3.16
2016	64.2065	-81.10745	Benthic invert	Eualus gaimardii	Decapod	13.49	3.17
2016	64.2065	-81.10745	Benthic invert	Heliometra glacialis	Crinoid	13.56	3.19
2016	64.2065	-81.10745	Benthic invert	Anonyx sp	Amphipod	13.62	3.21
2016	64.2065	-81.10745	Benthic invert	Sclerocrangon boreas	Decapod	13.74	3.24
2016	64.2065	-81.10745	Benthic invert	Eunoe oerstedi	Worms	13.84	3.27
2016	64.2065	-81.10745	Benthic invert	Eualus gaimardii	Decapod	13.85	3.27
2016	64.2065	-81.10745	Benthic invert	Anonyx sp	Amphipod	13.87	3.28
2016	64.2065	-81.10745	Benthic invert	Heliometra glacialis	Crinoid	14.2	3.38
2016	64.2065	-81.10745	Benthic invert	Heliometra glacialis	Crinoid	14.2	3.38
2016	64.2065	-81.10745	Benthic invert	Anonyx sp	Amphipod	14.45	3.45
2016	64.2065	-81.10745	Benthic invert	Eunoe oerstedi	Worms	14.52	3.47
2016	64.2065	-81.10745	Benthic invert	Solaster sp	Sea star	14.52	3.47
2016	64.2065	-81.10745	Benthic fish	Apidophoroides olrikii		14.57	3.48
2016	64.2065	-81.10745	Benthic invert	Lebbeus groenlandicus	Decapod	14.57	3.49
2016	64.2065	-81.10745	Benthic invert	Lebbeus polaris	Decapod	14.74	3.54
2016	64.2065	-81.10745	Benthic invert	Anonyx sp	Amphipod	14.86	3.57
2016	64.2065	-81.10745	Benthic invert	Crossaster papposus	Sea star	14.92	3.59
2016	64.2065	-81.10745	Benthic invert	Porifera	Sponge	15.1	3.64
2016	64.2065	-81.10745	Benthic invert	Porifera	Sponge	15.16	3.66
2016	64.2065	-81.10745	Benthic invert	Anonyx sp	Amphipod	15.22	3.68
2016	64.2065	-81.10745	Benthic fish	Apidophoroides olrikii		15.25	3.68
2016	64.2065	-81.10745	Benthic invert	Anonyx sp	Amphipod	15.29	3.7
2016	64.2065	-81.10745	Benthic invert	Argis dentata	Decapod	15.41	3.73
2016	64.2065	-81.10745	Benthic fish	Apidophoroides olrikii		15.46	3.75
2016	64.2065	-81.10745	Benthic invert	Argis dentata	Decapod	15.53	3.77
2016	64.2065	-81.10745	Benthic fish	Icelus spatula		15.54	3.77
2016	64.2065	-81.10745	Benthic fish	Apidophoroides olrikii		15.59	3.79
2016	64.2065	-81.10745	Benthic fish	Icelus bicornis		15.64	3.8
2016	64.2065	-81.10745	Benthic fish	Apidophoroides olrikii		15.72	3.82
2016	64.2065	-81.10745	Benthic fish	Apidophoroides olrikii		15.74	3.83
2016	64.2065	-81.10745	Benthic invert	Anonyx sp	Amphipod	15.76	3.83
2016	64.2065	-81.10745	Benthic fish	Triglops pingelii		16.12	3.94
2016	64.2065	-81.10745	Benthic invert	Argis dentata	Decapod	16.13	3.94
2016	64.2065	-81.10745	Benthic invert	Solaster sp	Sea star	17.09	4.23
2016	64.2065	-81.10745	Benthic invert	Porifera	Sponge	17.1	4.23
2016	64.2065	-81.10745	Benthic invert	Porifera	Sponge	17.24	4.27
2016	64.2065	-81.10745	Benthic invert	Porifera	Sponge	17.72	4.41
2016	64.2065	-81.10745	Benthic invert	Porifera	Sponge	18.24	4.57
2016	64.2065	-81.10745	Benthic invert	Porifera	Sponge	18.58	4.66
2016	64.2065	-81.10745	Benthic invert	Porifera	Sponge	19.28	4.87
2016	64.2065	-81.10745	Benthic invert	Porifera	Sponge	19.62	4.97
2016	64.22461667	-81.04291667	Benthic invert	Ophiopholis aculeata	Brittle star	8.32	1.65
2016	64.22461667	-81.04291667	Benthic invert	Ophiopholis aculeata	Brittle star	9.73	2.06
2016	64.22461667	-81.04291667	Benthic invert	Ophiopholis aculeata	Brittle star	9.78	2.08
2016	64.22461667	-81.04291667	Pelagic fish	Arctic cod		15.54	3.77
2016	64.22461667	-81.04291667	Pelagic fish	Arctic cod		15.65	3.8
2016	64.22461667	-81.04291667	Pelagic fish	Arctic cod		15.75	3.83
2016	64.22461667	-81.04291667	Pelagic fish	Arctic cod		16.01	3.91
2016	64.22461667	-81.04291667	Pelagic fish	Arctic cod		16.01	3.91
2016	64.22461667	-81.04291667	Pelagic fish	Arctic cod		16.08	3.93
2016	64.22461667	-81.04291667	Pelagic fish	Arctic cod		16.13	3.94
2016	64.22461667	-81.04291667	Pelagic fish	Arctic cod		16.42	4.03
2016	64.22461667	-81.04291667	Pelagic fish	Arctic cod		16.42	4.03
2016	64.22461667	-81.04291667	Pelagic fish	Arctic cod		17.05	4.21
2018	63.45966667	-80.88475	Benthic invert	Crenella sp	Bivalve	6.21	1.03
2018	63.45966667	-80.88475	Benthic invert	Musculus discors	Bivalve	6.23	1.03
2018	63.45966667	-80.88475	Benthic invert	Crenella sp	Bivalve	6.27	1.04
2018	63.45966667	-80.88475	Benthic invert	Crenella sp	Bivalve	6.35	1.07
2018	63.45966667	-80.88475	Benthic invert	Crenella sp	Bivalve	6.44	1.09
2018	63.45966667	-80.88475	Benthic invert	Crenella sp	Bivalve	6.46	1.1
2018	63.45966667	-80.88475	Benthic invert	Crenella sp	Bivalve	6.62	1.15
2018	63.45966667	-80.88475	Benthic invert	Crenella sp	Bivalve	6.66	1.16
2018	63.45966667	-80.88475	Benthic invert	Crenella sp	Bivalve	6.86	1.22
2018	63.45966667	-80.88475	Benthic invert	Ophiopholis aculeata	Brittle star	6.86	1.22
2018	63.45966667	-80.88475	Benthic invert	Balanus sp	Barnacle	7.26	1.34
2018	63.45966667	-80.88475	Benthic invert	Ophiopholis aculeata	Brittle star	7.38	1.37
2018	63.45966667	-80.88475	Benthic invert	Ophiopholis aculeata	Brittle star	8.74	1.77
2018	63.45966667	-80.88475	Benthic invert	Ophiopholis aculeata	Brittle star	9.62	2.03
2018	63.45966667	-80.88475	Benthic invert	Stenosemus albus	Chiton	10.07	2.16
2018	63.45966667	-80.88475	Benthic invert	Heliometra glacialis	Crinoid	10.66	2.34
2018	63.45966667	-80.88475	Benthic invert	Ophiacantha bidentata	Brittle star	10.73	2.36
2018	63.45966667	-80.88475	Benthic invert	Ophiopholis aculeata	Brittle star	10.96	2.42
2018	63.45966667	-80.88475	Benthic invert	Heliometra glacialis	Crinoid	11.51	2.59
2018	63.45966667	-80.88475	Pelagic invert	Hydrozoa	Hydrozoan	11.57	2.6
2018	63.45966667	-80.88475	Benthic invert	Heliometra glacialis	Crinoid	11.97	2.72
2018	63.45966667	-80.88475	Benthic invert	Hyas coarctatus	Decapod	12.21	2.79
2018	63.45966667	-80.88475	Benthic invert	Lebbeus groenlandicus	Decapod	12.49	2.87
2018	63.45966667	-80.88475	Benthic invert	Lebbeus groenlandicus	Decapod	12.65	2.92
2018	63.45966667	-80.88475	Benthic invert	Hyas coarctatus	Decapod	13.71	3.23
2018	63.48238333	-80.87938333	Benthic invert	Caprella septentrionalis	Amphipod	7.37	1.37
2018	63.48238333	-80.87938333	Benthic invert	Caprella septentrionalis	Amphipod	7.41	1.38
2018	63.48238333	-80.87938333	Benthic invert	Ischyrocerus anguipes	Amphipod	7.45	1.39
2018	63.48238333	-80.87938333	Benthic invert	Bryozoa	Bryozoan	7.77	1.49
2018	63.48238333	-80.87938333	Benthic invert	Gersemia sp	Anthozoan	8.23	1.62
2018	63.48238333	-80.87938333	Benthic invert	Gersemia sp	Anthozoan	8.33	1.65
2018	63.48238333	-80.87938333	Benthic invert	Ischyrocerus anguipes	Amphipod	8.43	1.68
2018	63.48238333	-80.87938333	Benthic invert	Ischyrocerus anguipes	Amphipod	8.99	1.84
2018	63.48238333	-80.87938333	Benthic invert	Margarites helicinus	Gastropod	9.05	1.86
2018	63.48238333	-80.87938333	Benthic invert	Margarites helicinus	Gastropod	9.11	1.88
2018	63.48238333	-80.87938333	Benthic invert	Margarites helicinus	Gastropod	9.11	1.88
2018	63.48238333	-80.87938333	Benthic invert	Margarites helicinus	Gastropod	9.16	1.89
2018	63.48238333	-80.87938333	Benthic invert	Halirages fulvocinctus	Amphipod	9.25	1.92
2018	63.48238333	-80.87938333	Benthic invert	Margarites helicinus	Gastropod	9.26	1.92
2018	63.48238333	-80.87938333	Benthic invert	Margarites helicinus	Gastropod	9.27	1.93
2018	63.48238333	-80.87938333	Benthic invert	Margarites helicinus	Gastropod	9.29	1.93
2018	63.48238333	-80.87938333	Benthic invert	Margarites helicinus	Gastropod	9.31	1.94
2018	63.48238333	-80.87938333	Benthic invert	Gersemia sp	Anthozoan	9.33	1.94
2018	63.48238333	-80.87938333	Benthic invert	Halirages fulvocinctus	Amphipod	9.4	1.96
2018	63.48238333	-80.87938333	Benthic invert	Halirages fulvocinctus	Amphipod	9.52	2
2018	63.48238333	-80.87938333	Benthic invert	Margarites helicinus	Gastropod	9.53	2
2018	63.48238333	-80.87938333	Benthic invert	Halirages fulvocinctus	Amphipod	9.61	2.03
2018	63.48238333	-80.87938333	Benthic invert	Gersemia sp	Anthozoan	9.85	2.1
2018	63.48238333	-80.87938333	Benthic invert	Halirages fulvocinctus	Amphipod	9.85	2.1
2018	63.48238333	-80.87938333	Benthic invert	Gersemia sp	Anthozoan	10.7	2.35
2018	63.48238333	-80.87938333	Benthic invert	Oediceros borealis	Amphipod	12.51	2.88
2019	63.48568333	-80.86636667	Pelagic invert	Themisto libellula	Amphipod	9.47	1.98
2019	63.48568333	-80.86636667	Pelagic invert	Themisto libellula	Amphipod	9.91	2.12
2018	63.45128333	-80.86583333	Benthic invert	bivalvia	Bivalve	6.35	1.07
2018	63.45128333	-80.86583333	Benthic invert	Ophiopholis aculeata	Brittle star	7.55	1.42
2018	63.45128333	-80.86583333	Benthic invert	Ophiopholis aculeata	Brittle star	7.79	1.49
2018	63.45128333	-80.86583333	Benthic invert	Ophiopholis aculeata	Brittle star	7.94	1.53
2018	63.45128333	-80.86583333	Benthic invert	Ophiopholis aculeata	Brittle star	8.21	1.62
2018	63.45128333	-80.86583333	Benthic invert	Ophiopholis aculeata	Brittle star	8.86	1.81
2018	63.45128333	-80.86583333	Benthic invert	Boltenia echinata	Ascidiacea	8.89	1.81
2018	63.45128333	-80.86583333	Benthic invert	Psolus fabricii	Sea cucumber	8.97	1.84
2018	63.45128333	-80.86583333	Benthic invert	Boltenia echinata	Ascidiacea	9	1.85
2018	63.45128333	-80.86583333	Benthic invert	Spirontocaris spinus	Decapod	9.02	1.85
2018	63.45128333	-80.86583333	Benthic invert	Cucumaria frondosa	Sea cucumber	9.14	1.89
2018	63.45128333	-80.86583333	Benthic invert	Tonicella marmoreus	Chiton	9.15	1.89
2018	63.45128333	-80.86583333	Benthic invert	Lebbeus polaris	Decapod	9.21	1.91
2018	63.45128333	-80.86583333	Benthic invert	Gersemia sp	Anthozoan	9.3	1.94
2018	63.45128333	-80.86583333	Benthic invert	Spirontocaris spinus	Decapod	9.38	1.96
2018	63.45128333	-80.86583333	Benthic invert	Ophiopholis aculeata	Brittle star	9.44	1.98
2018	63.45128333	-80.86583333	Benthic invert	Lebbeus polaris	Decapod	9.44	1.98
2018	63.45128333	-80.86583333	Benthic invert	Lebbeus polaris	Decapod	9.45	1.98
2018	63.45128333	-80.86583333	Benthic invert	Lebbeus polaris	Decapod	9.5	1.99
2018	63.45128333	-80.86583333	Benthic invert	Lebbeus polaris	Decapod	9.58	2.02
2018	63.45128333	-80.86583333	Benthic invert	Lebbeus polaris	Decapod	9.58	2.02
2018	63.45128333	-80.86583333	Benthic invert	Lebbeus polaris	Decapod	9.78	2.08
2018	63.45128333	-80.86583333	Benthic invert	Lebbeus polaris	Decapod	9.83	2.09
2018	63.45128333	-80.86583333	Benthic invert	Psolus fabricii	Sea cucumber	9.88	2.11
2018	63.45128333	-80.86583333	Benthic invert	Ophiopholis aculeata	Brittle star	9.96	2.13
2018	63.45128333	-80.86583333	Benthic invert	Spirontocaris spinus	Decapod	9.99	2.14
2018	63.45128333	-80.86583333	Benthic invert	Psolus fabricii	Sea cucumber	10.02	2.15
2018	63.45128333	-80.86583333	Benthic invert	Spirontocaris spinus	Decapod	10.02	2.15
2018	63.45128333	-80.86583333	Benthic invert	Lebbeus polaris	Decapod	10.11	2.17
2018	63.45128333	-80.86583333	Benthic invert	Heliometra glacialis	Crinoid	10.13	2.18
2018	63.45128333	-80.86583333	Benthic invert	Lebbeus polaris	Decapod	10.14	2.18
2018	63.45128333	-80.86583333	Benthic invert	Cucumaria frondosa	Sea cucumber	10.15	2.18
2018	63.45128333	-80.86583333	Benthic invert	Lebbeus polaris	Decapod	10.36	2.25
2018	63.45128333	-80.86583333	Benthic invert	Ophiopholis aculeata	Brittle star	10.37	2.25
2018	63.45128333	-80.86583333	Benthic invert	Spirontocaris spinus	Decapod	10.39	2.26
2018	63.45128333	-80.86583333	Benthic invert	Spirontocaris spinus	Decapod	10.43	2.27
2018	63.45128333	-80.86583333	Benthic invert	Lebbeus polaris	Decapod	10.48	2.28
2018	63.45128333	-80.86583333	Benthic invert	Spirontocaris spinus	Decapod	10.64	2.33
2018	63.45128333	-80.86583333	Benthic invert	Heliometra glacialis	Crinoid	10.71	2.35
2018	63.45128333	-80.86583333	Benthic invert	Lebbeus polaris	Decapod	10.72	2.35
2018	63.45128333	-80.86583333	Benthic invert	Ophiacantha bidentata	Brittle star	10.8	2.38
2018	63.45128333	-80.86583333	Benthic invert	Ophiopholis aculeata	Brittle star	10.89	2.4
2018	63.45128333	-80.86583333	Benthic invert	Lebbeus polaris	Decapod	11.02	2.44
2018	63.45128333	-80.86583333	Benthic invert	Lebbeus polaris	Decapod	11.14	2.48
2018	63.45128333	-80.86583333	Benthic invert	Gersemia sp	Anthozoan	11.15	2.48
2018	63.45128333	-80.86583333	Benthic invert	Lebbeus polaris	Decapod	11.2	2.5
2018	63.45128333	-80.86583333	Benthic invert	Ophiacantha bidentata	Brittle star	11.28	2.52
2018	63.45128333	-80.86583333	Benthic invert	Lebbeus polaris	Decapod	11.33	2.53
2018	63.45128333	-80.86583333	Benthic invert	Eualus fabricii	Decapod	11.4	2.55
2018	63.45128333	-80.86583333	Benthic invert	Lebbeus polaris	Decapod	11.51	2.58
2018	63.45128333	-80.86583333	Benthic invert	Lebbeus polaris	Decapod	11.56	2.6
2018	63.45128333	-80.86583333	Benthic invert	Eualus fabricii	Decapod	11.66	2.63
2018	63.45128333	-80.86583333	Benthic invert	Eualus fabricii	Decapod	11.74	2.65
2018	63.45128333	-80.86583333	Benthic invert	Eualus fabricii	Decapod	11.82	2.68
2018	63.45128333	-80.86583333	Benthic invert	Heliometra glacialis	Crinoid	11.85	2.69
2018	63.45128333	-80.86583333	Benthic invert	Spirontocaris spinus	Decapod	11.86	2.69
2018	63.45128333	-80.86583333	Benthic invert	Eualus fabricii	Decapod	12.02	2.73
2018	63.45128333	-80.86583333	Benthic invert	Eualus fabricii	Decapod	12.02	2.74
2018	63.45128333	-80.86583333	Benthic invert	Eualus fabricii	Decapod	12.04	2.74
2018	63.45128333	-80.86583333	Benthic invert	Lebbeus polaris	Decapod	12.05	2.75
2018	63.45128333	-80.86583333	Benthic invert	Spirontocaris spinus	Decapod	12.09	2.76
2018	63.45128333	-80.86583333	Benthic invert	Eualus fabricii	Decapod	12.12	2.76
2018	63.45128333	-80.86583333	Benthic invert	Eualus fabricii	Decapod	12.2	2.79
2018	63.45128333	-80.86583333	Benthic invert	Spirontocaris spinus	Decapod	12.22	2.79
2018	63.45128333	-80.86583333	Benthic invert	Eualus fabricii	Decapod	12.37	2.84
2018	63.45128333	-80.86583333	Benthic invert	Spirontocaris spinus	Decapod	12.39	2.85
2018	63.45128333	-80.86583333	Benthic invert	Hyas coarctatus	Decapod	12.41	2.85
2018	63.45128333	-80.86583333	Benthic invert	Spirontocaris spinus	Decapod	12.42	2.85
2018	63.45128333	-80.86583333	Benthic invert	Spirontocaris spinus	Decapod	12.5	2.88
2018	63.45128333	-80.86583333	Benthic invert	Bopyroides hippolytes	Isopod	12.59	2.9
2018	63.45128333	-80.86583333	Benthic invert	Spirontocaris spinus	Decapod	12.59	2.9
2018	63.45128333	-80.86583333	Benthic invert	Spirontocaris spinus	Decapod	12.67	2.93
2018	63.45128333	-80.86583333	Benthic invert	Spirontocaris spinus	Decapod	12.74	2.95
2018	63.45128333	-80.86583333	Benthic invert	Lebbeus groenlandicus	Decapod	12.79	2.96
2018	63.45128333	-80.86583333	Benthic invert	Bopyroides hippolytes	Isopod	12.88	2.99
2018	63.45128333	-80.86583333	Benthic invert	Spirontocaris spinus	Decapod	12.93	3
2018	63.45128333	-80.86583333	Benthic invert	Lebbeus groenlandicus	Decapod	12.96	3.01
2018	63.45128333	-80.86583333	Benthic invert	Bopyroides hippolytes	Isopod	13.02	3.03
2018	63.45128333	-80.86583333	Pelagic invert	Hyperia galba	Amphipod	13.06	3.04
2018	63.45128333	-80.86583333	Benthic invert	Bopyroides hippolytes	Isopod	13.1	3.05
2018	63.45128333	-80.86583333	Benthic invert	Henricia sp	Sea star	13.13	3.06
2018	63.45128333	-80.86583333	Benthic invert	Bopyroides hippolytes	Isopod	13.18	3.08
2018	63.45128333	-80.86583333	Benthic invert	Lebbeus groenlandicus	Decapod	13.23	3.09
2018	63.45128333	-80.86583333	Benthic invert	Lebbeus groenlandicus	Decapod	13.24	3.09
2018	63.45128333	-80.86583333	Benthic invert	Bopyroides hippolytes	Isopod	13.27	3.1
2018	63.45128333	-80.86583333	Benthic invert	Bopyroides hippolytes	Isopod	13.42	3.15
2018	63.45128333	-80.86583333	Benthic invert	Bopyroides hippolytes	Isopod	13.57	3.19
2018	63.45128333	-80.86583333	Benthic invert	Bopyroides hippolytes	Isopod	14.05	3.33
2018	63.45128333	-80.86583333	Benthic invert	Bopyroides hippolytes	Isopod	14.2	3.38
2018	63.45128333	-80.86583333	Benthic invert	Stegocephalus inflatus	Amphipod	15.02	3.62
2019	63.79211667	-80.08625	Pelagic invert	Mysis oculata	Krill and Mysid	9.11	1.88
2019	63.79211667	-80.08625	Pelagic invert	Mysis oculata	Krill and Mysid	9.17	1.9
2019	63.79211667	-80.08625	Pelagic invert	Clione limacina	Pteropod	9.72	2.06
2019	63.79211667	-80.08625	Pelagic invert	Hydrozoa	Hydrozoan	11.9	2.7
2019	63.79211667	-80.08625	Pelagic invert	Hydrozoa	Hydrozoan	12.16	2.78
2019	63.94815	-79.65278333	Pelagic invert	Calanus hyperboreus	Copepod	9.49	1.99
2019	63.94815	-79.65278333	Pelagic invert	Calanus hyperboreus	Copepod	9.5	1.99
2019	63.94815	-79.65278333	Pelagic invert	Metridia sp	Copepod	10.77	2.37
2019	63.94815	-79.65278333	Pelagic invert	Metridia sp	Copepod	10.96	2.42
2019	63.94815	-79.65278333	Pelagic invert	Chaetognatha	Chaetognathan	13.86	3.28
2019	63.94815	-79.65278333	Pelagic invert	Chaetognatha	Chaetognathan	13.88	3.28
2019	63.94815	-79.65278333	Pelagic invert	Chaetognatha	Chaetognathan	13.93	3.3
2018	63.45028333	-79.50358333	Benthic invert	Nuculana pernula	Bivalve	8.02	1.56
2018	63.45028333	-79.50358333	Benthic invert	Musculus sp	Bivalve	8.22	1.62
2018	63.45028333	-79.50358333	Benthic invert	Musculus sp	Bivalve	8.74	1.77
2018	63.45028333	-79.50358333	Benthic invert	Polychaeta	Worms	13.62	3.21
2018	63.45865	-79.48091667	Pelagic invert	Mysis oculata	Krill and Mysid	7.97	1.54
2018	63.45865	-79.48091667	Pelagic invert	Thysanoessa raschii	Krill and Mysid	8.63	1.74
2018	63.45865	-79.48091667	Pelagic invert	Mysis oculata	Krill and Mysid	9.12	1.88
2018	63.45865	-79.48091667	Pelagic invert	Mysis oculata	Krill and Mysid	9.19	1.9
2018	63.45865	-79.48091667	Pelagic invert	Mysis oculata	Krill and Mysid	9.22	1.91
2018	63.45865	-79.48091667	Pelagic invert	Thysanoessa inermis	Krill and Mysid	9.35	1.95
2018	63.45865	-79.48091667	Pelagic invert	Mysis oculata	Krill and Mysid	9.39	1.96
2018	63.45865	-79.48091667	Pelagic invert	Thysanoessa raschii	Krill and Mysid	9.39	1.96
2018	63.45865	-79.48091667	Pelagic invert	Thysanoessa raschii	Krill and Mysid	9.42	1.97
2018	63.45865	-79.48091667	Pelagic invert	Thysanoessa raschii	Krill and Mysid	9.47	1.99
2018	63.45865	-79.48091667	Pelagic invert	Thysanoessa inermis	Krill and Mysid	9.48	1.99
2018	63.45865	-79.48091667	Pelagic invert	Mysis oculata	Krill and Mysid	9.49	1.99
2018	63.45865	-79.48091667	Pelagic invert	Mysis oculata	Krill and Mysid	9.5	1.99
2018	63.45865	-79.48091667	Pelagic invert	Mysis oculata	Krill and Mysid	9.55	2.01
2018	63.45865	-79.48091667	Pelagic invert	Thysanoessa raschii	Krill and Mysid	9.61	2.03
2018	63.45865	-79.48091667	Pelagic invert	Thysanoessa inermis	Krill and Mysid	9.63	2.03
2018	63.45865	-79.48091667	Pelagic invert	Thysanoessa raschii	Krill and Mysid	9.75	2.07
2018	63.45865	-79.48091667	Pelagic invert	Thysanoessa raschii	Krill and Mysid	9.78	2.08
2018	63.45865	-79.48091667	Pelagic invert	Mysis oculata	Krill and Mysid	9.83	2.09
2018	63.45865	-79.48091667	Pelagic invert	Thysanoessa raschii	Krill and Mysid	9.85	2.1
2018	63.45865	-79.48091667	Pelagic invert	Thysanoessa raschii	Krill and Mysid	9.9	2.11
2018	63.45865	-79.48091667	Pelagic invert	Thysanoessa inermis	Krill and Mysid	10.05	2.16
2018	63.45865	-79.48091667	Pelagic invert	Mysis oculata	Krill and Mysid	10.08	2.16
2018	63.45865	-79.48091667	Pelagic invert	Meganyctiphanes norvegica	Krill and Mysid	10.27	2.22
2018	63.45865	-79.48091667	Pelagic invert	Thysanoessa raschii	Krill and Mysid	10.32	2.24
2018	63.45865	-79.48091667	Pelagic invert	Thysanoessa inermis	Krill and Mysid	10.48	2.28
2018	63.45865	-79.48091667	Pelagic invert	Meganyctiphanes norvegica	Krill and Mysid	10.71	2.35
2018	63.45865	-79.48091667	Pelagic invert	Thysanoessa inermis	Krill and Mysid	10.71	2.35
2018	63.45865	-79.48091667	Pelagic invert	Thysanoessa inermis	Krill and Mysid	10.76	2.37
2018	63.45865	-79.48091667	Pelagic invert	Hyperia medusarum	Amphipod	10.78	2.37
2018	63.45865	-79.48091667	Pelagic invert	Meganyctiphanes norvegica	Krill and Mysid	11.26	2.51
2018	63.45865	-79.48091667	Pelagic invert	Thysanoessa inermis	Krill and Mysid	11.4	2.55
2018	63.45865	-79.48091667	Pelagic invert	Hydrozoa	Hydrozoan	11.94	2.71
2018	63.45865	-79.48091667	Pelagic invert	Thysanoessa inermis	Krill and Mysid	12.19	2.78
2018	63.45865	-79.48091667	Pelagic invert	Thysanoessa inermis	Krill and Mysid	12.64	2.92
2018	63.45865	-79.48091667	Pelagic invert	Hyperia medusarum	Amphipod	13.09	3.05
2018	63.45865	-79.48091667	Pelagic invert	Hydrozoa	Hydrozoan	13.45	3.16
2018	63.45145	-79.44395	Benthic invert	bivalvia	Bivalve	6.68	1.16
2018	63.45145	-79.44395	Benthic invert	Nuculana pernula	Bivalve	7.4	1.38
2018	63.45145	-79.44395	Benthic invert	bivalvia	Bivalve	7.49	1.4
2018	63.45145	-79.44395	Benthic invert	Musculus sp	Bivalve	8.57	1.72
2018	63.4657	-79.44393333	Pelagic invert	Pteropoda	Pteropod	8.05	1.57
2018	63.4657	-79.44393333	Pelagic invert	Pteropoda	Pteropod	8.2	1.61
2018	63.4657	-79.44393333	Pelagic invert	Themisto libellula	Amphipod	8.96	1.83
2018	63.4657	-79.44393333	Pelagic invert	Calanus hyperboreus	Copepod	9.02	1.85
2018	63.4657	-79.44393333	Pelagic invert	Themisto libellula	Amphipod	9.12	1.88
2018	63.4657	-79.44393333	Pelagic invert	Calanus hyperboreus	Copepod	9.16	1.89
2018	63.4657	-79.44393333	Pelagic invert	Calanus hyperboreus	Copepod	9.23	1.92
2018	63.4657	-79.44393333	Pelagic invert	Calanus hyperboreus	Copepod	9.25	1.92
2018	63.4657	-79.44393333	Pelagic invert	Calanus hyperboreus	Copepod	9.3	1.93
2018	63.4657	-79.44393333	Pelagic invert	Calanus hyperboreus	Copepod	9.35	1.95
2018	63.4657	-79.44393333	Pelagic invert	Calanus hyperboreus	Copepod	9.44	1.98
2018	63.4657	-79.44393333	Pelagic invert	Calanus hyperboreus	Copepod	9.5	1.99
2018	63.4657	-79.44393333	Pelagic invert	Themisto libellula	Amphipod	9.61	2.03
2018	63.4657	-79.44393333	Pelagic invert	Calanus hyperboreus	Copepod	9.64	2.03
2018	63.4657	-79.44393333	Pelagic invert	Themisto libellula	Amphipod	9.64	2.04
2018	63.4657	-79.44393333	Pelagic invert	Themisto libellula	Amphipod	9.75	2.07
2018	63.4657	-79.44393333	Pelagic invert	Themisto libellula	Amphipod	9.77	2.07
2018	63.4657	-79.44393333	Pelagic invert	Themisto libellula	Amphipod	9.78	2.08
2018	63.4657	-79.44393333	Pelagic invert	Metridia sp	Copepod	9.82	2.09
2018	63.4657	-79.44393333	Pelagic invert	Themisto libellula	Amphipod	9.99	2.14
2018	63.4657	-79.44393333	Pelagic invert	Metridia sp	Copepod	10.11	2.17
2018	63.4657	-79.44393333	Pelagic invert	Themisto libellula	Amphipod	10.23	2.21
2018	63.4657	-79.44393333	Pelagic invert	Themisto libellula	Amphipod	10.37	2.25
2018	63.4657	-79.44393333	Pelagic invert	Metridia sp	Copepod	10.59	2.32
2018	63.4657	-79.44393333	Pelagic invert	Metridia sp	Copepod	10.67	2.34
2018	63.4657	-79.44393333	Pelagic invert	Chaetognatha	Chaetognathan	12.9	2.99
2018	63.4657	-79.44393333	Pelagic invert	Chaetognatha	Chaetognathan	12.96	3.01
2018	63.4657	-79.44393333	Pelagic invert	Chaetognatha	Chaetognathan	12.98	3.02
2018	63.4657	-79.44393333	Pelagic invert	Chaetognatha	Chaetognathan	13.03	3.03
2018	63.4657	-79.44393333	Pelagic invert	Chaetognatha	Chaetognathan	13.03	3.03
2018	63.4657	-79.44393333	Pelagic invert	Chaetognatha	Chaetognathan	13.07	3.04
2018	63.4657	-79.44393333	Pelagic invert	Chaetognatha	Chaetognathan	13.14	3.07
2018	63.4657	-79.44393333	Pelagic invert	Chaetognatha	Chaetognathan	13.23	3.09
2018	63.4657	-79.44393333	Pelagic invert	Chaetognatha	Chaetognathan	13.23	3.09
2018	63.4657	-79.44393333	Pelagic invert	Chaetognatha	Chaetognathan	13.23	3.09
2018	63.4657	-79.44393333	Pelagic invert	Chaetognatha	Chaetognathan	13.24	3.1
2018	63.4657	-79.44393333	Pelagic invert	Chaetognatha	Chaetognathan	13.27	3.1
2018	63.4657	-79.44393333	Pelagic invert	Chaetognatha	Chaetognathan	13.29	3.11
2018	63.4657	-79.44393333	Pelagic invert	Chaetognatha	Chaetognathan	13.48	3.16
2018	63.4657	-79.44393333	Pelagic invert	Chaetognatha	Chaetognathan	13.72	3.23
2018	63.4657	-79.44393333	Pelagic invert	Chaetognatha	Chaetognathan	14.05	3.33
2018	63.4491	-79.326	Benthic invert	bivalvia	Bivalve	7.11	1.29
2018	63.4491	-79.326	Benthic invert	Nuculana sp	Bivalve	7.32	1.35
2018	63.4491	-79.326	Benthic invert	bivalvia	Bivalve	7.44	1.39
2018	63.4491	-79.326	Benthic invert	bivalvia	Bivalve	7.56	1.42
2018	63.4491	-79.326	Benthic invert	bivalvia	Bivalve	8.18	1.6
2018	63.4491	-79.326	Benthic invert	Nuculana sp	Bivalve	8.79	1.78
2018	63.4491	-79.326	Benthic invert	Ennucula tenuis	Bivalve	9.45	1.98
2018	63.4491	-79.326	Benthic invert	Ennucula tenuis	Bivalve	9.71	2.06
2018	63.4491	-79.326	Benthic invert	Polychaeta	Worms	10.47	2.28
2016	64.35	-77.61	Polar bear	Polar bear		19.1	5.4
2017	64.25	-77.23	Polar bear	Polar bear		20.11	5.83
2016	64.36	-76.91	Polar bear	Polar bear		19.91	5.74
2017	64.28	-76.69	Polar bear	Polar bear		19.1	5.4
2016	64.28	-76.58	Polar bear	Polar bear		20.21	5.87
2016	63.21	-76.53	Polar bear	Polar bear		19.5	5.57
2016	64.25	-76.51	Polar bear	Polar bear		20.21	5.87
2016	64.4	-75.25	Polar bear	Polar bear		19.91	5.74
2018	63.48238333	-80.87938333	Benthic fish	Liparis sp.		12.9	2.99
2018	63.48238333	-80.87938333	Benthic fish	Pholis fasciata		13.07	3.04
2018	63.48238333	-80.87938333	Pelagic fish	Arctic cod		14.45	3.45
2018	63.45966667	-80.87938333	Benthic fish	Eumesogrammus praecisus		15.28	3.7
2018	63.45966667	-80.87938333	Benthic fish	Myoxocephalus scorpioides		15.9	3.88
2018	64.0708	-83.35288333	Benthic fish	Lumpenus fabricii		12.22	2.8
2018	64.0708	-83.35288333	Benthic fish	Gymnocanthus tricuspis		12.41	2.85
2018	64.0708	-83.35288333	Benthic fish	Lumpenus fabricii		12.46	2.87
2018	64.0708	-83.35288333	Benthic fish	Lumpenus fabricii		13.25	3.1
2018	64.0708	-83.35288333	Benthic fish	Gymnocanthus tricuspis		13.66	3.22
2018	64.0708	-83.35288333	Benthic fish	Gymnocanthus tricuspis		13.71	3.23
2018	64.0708	-83.35288333	Benthic fish	Lumpenus fabricii		13.72	3.24
2018	64.0708	-83.35288333	Benthic fish	Gymnocanthus tricuspis		14.05	3.33
2018	64.0708	-83.35288333	Benthic fish	Lumpenus fabricii		14.07	3.34
2018	64.0708	-83.35288333	Benthic fish	Gymnocanthus tricuspis		14.07	3.34
2018	64.0708	-83.35288333	Benthic fish	Lumpenus fabricii		14.07	3.34
2018	64.0708	-83.35288333	Benthic fish	Lumpenus fabricii		14.08	3.34
2018	64.0708	-83.35288333	Benthic fish	Gymnocanthus tricuspis		14.09	3.34
2018	64.0708	-83.35288333	Benthic fish	Gymnocanthus tricuspis		14.16	3.36
2018	64.0708	-83.35288333	Benthic fish	Gymnocanthus tricuspis		14.18	3.37
2018	64.0708	-83.35288333	Benthic fish	Gymnocanthus tricuspis		14.21	3.38
2018	64.0708	-83.35288333	Benthic fish	Gymnocanthus tricuspis		14.23	3.39
2018	64.0708	-83.35288333	Benthic fish	Lumpenus fabricii		14.23	3.39
2018	64.0708	-83.35288333	Benthic fish	Myoxocephalus scorpioides		14.32	3.41
2018	64.0708	-83.35288333	Benthic fish	Gymnocanthus tricuspis		14.38	3.43
2018	64.0708	-83.35288333	Pelagic fish	Arctic cod		14.4	3.43
2018	64.0708	-83.35288333	Benthic fish	Gymnocanthus tricuspis		14.4	3.43
2018	64.0708	-83.35288333	Benthic fish	Gymnocanthus tricuspis		14.4	3.43
2018	64.0708	-83.35288333	Benthic fish	Lumpenus fabricii		14.4	3.43
2018	64.0708	-83.35288333	Benthic fish	Lumpenus fabricii		14.46	3.45
2018	64.0708	-83.35288333	Benthic fish	Lumpenus fabricii		14.46	3.45
2018	64.0708	-83.35288333	Benthic fish	Lumpenus fabricii		14.67	3.52
2018	64.0708	-83.35288333	Pelagic fish	Arctic cod		14.8	3.55
2018	64.0708	-83.35288333	Benthic fish	Gymnocanthus tricuspis		15.13	3.65
2018	64.0708	-83.35288333	Benthic fish	Myoxocephalus scorpioides		15.23	3.68
2018	63.69836667	-83.48203333	Benthic fish	Triglops murrayi		14.97	3.6
2018	63.69836667	-83.48203333	Benthic fish	Myoxocephalus scorpioides		15.18	3.67
2018	63.69836667	-83.48203333	Benthic fish	Eumesogrammus praecisus		16.05	3.92
2018	63.69836667	-83.48203333	Benthic fish	Eumesogrammus praecisus		16.17	3.96
2018	62.90278333	-83.55948333	Benthic fish	Eumesogrammus praecisus		16.28	3.99
2018	63.2409	-84.4845	Benthic fish	Myoxocephalus scorpius		16.57	4.07
2018	63.05891667	-85.03655	Benthic fish	Triglops murrayi		13.7	3.23
2018	63.05891667	-85.03655	Benthic fish	Pholis fasciata		13.73	3.24
2018	63.05891667	-85.03655	Benthic fish	Pholis fasciata		13.98	3.31
2018	63.05891667	-85.03655	Benthic fish	Pholis fasciata		14.06	3.34
2018	63.05891667	-85.03655	Benthic fish	Triglops murrayi		14.14	3.36
2018	63.05891667	-85.03655	Benthic fish	Myoxocephalus scorpius		14.2	3.38
2018	63.05891667	-85.03655	Benthic fish	Pholis fasciata		14.21	3.38
2018	63.05891667	-85.03655	Benthic fish	Triglops murrayi		14.25	3.39
2018	63.05891667	-85.03655	Benthic fish	Triglops murrayi		14.36	3.42
2018	63.05891667	-85.03655	Benthic fish	Triglops murrayi		14.46	3.45
2018	63.05891667	-85.03655	Benthic fish	Triglops murrayi		14.47	3.45
2018	63.05891667	-85.03655	Benthic fish	Triglops murrayi		14.56	3.48
2018	63.05891667	-85.03655	Benthic fish	Triglops murrayi		14.61	3.5
2018	63.05891667	-85.03655	Benthic fish	Pholis fasciata		14.71	3.53
2018	63.05891667	-85.03655	Benthic fish	Triglops murrayi		14.78	3.55
2018	63.05891667	-85.03655	Benthic fish	Pholis fasciata		14.85	3.57
2018	63.05891667	-85.03655	Benthic fish	Myoxocephalus scorpius		14.85	3.57
2018	63.05891667	-85.03655	Benthic fish	Pholis fasciata		14.88	3.58
2018	63.05891667	-85.03655	Benthic fish	Triglops murrayi		14.96	3.6
2018	63.05891667	-85.03655	Benthic fish	Triglops murrayi		15.24	3.68
2018	63.05891667	-85.03655	Benthic fish	Myoxocephalus scorpioides		15.47	3.75
2018	63.05891667	-85.03655	Benthic fish	Myoxocephalus scorpius		15.56	3.78
2018	63.05891667	-85.03655	Benthic fish	Myoxocephalus scorpius		15.95	3.89
2018	63.05891667	-85.03655	Benthic fish	Eumesogrammus praecisus		16.2	3.96
2018	63.05891667	-85.03655	Benthic fish	Eumesogrammus praecisus		17	4.2
2018	63.7496	-87.32243333	Benthic fish	Pholis fasciata		14.09	3.34
2018	63.7496	-87.32243333	Benthic fish	Pholis fasciata		14.52	3.47
2018	63.7496	-87.32243333	Benthic fish	Stichaeus punctatus		15.58	3.78
2018	63.7496	-87.32243333	Benthic fish	Stichaeus punctatus		15.71	3.82
2018	63.7496	-87.32243333	Benthic fish	Stichaeus punctatus		15.73	3.83
2018	63.7496	-87.32243333	Benthic fish	Stichaeus punctatus		15.77	3.84
2018	63.7496	-87.32243333	Benthic fish	Stichaeus punctatus		15.78	3.84
2018	63.7496	-87.32243333	Benthic fish	Pholis fasciata		15.8	3.85
2018	63.7496	-87.32243333	Benthic fish	Stichaeus punctatus		15.84	3.86
2018	63.7496	-87.32243333	Benthic fish	Stichaeus punctatus		15.86	3.86
2018	63.7496	-87.32243333	Benthic fish	Pholis fasciata		15.95	3.89
2018	63.7496	-87.32243333	Benthic fish	Stichaeus punctatus		16.05	3.92
2018	63.7496	-87.32243333	Benthic fish	Pholis fasciata		16.15	3.95
2018	63.7496	-87.32243333	Benthic fish	Stichaeus punctatus		16.17	3.96
2018	63.7496	-87.32243333	Benthic fish	Myoxocephalus scorpioides		16.18	3.96
2018	63.7496	-87.32243333	Benthic fish	Stichaeus punctatus		16.27	3.99
2018	63.7496	-87.32243333	Benthic fish	Stichaeus punctatus		16.41	4.03
2018	63.7496	-87.32243333	Benthic fish	Stichaeus punctatus		16.45	4.04
2018	63.7496	-87.32243333	Benthic fish	Stichaeus punctatus		16.46	4.04
2018	63.7496	-87.32243333	Benthic fish	Stichaeus punctatus		16.52	4.06
2018	63.7496	-87.32243333	Benthic fish	Stichaeus punctatus		16.61	4.09
2018	63.7496	-87.32243333	Benthic fish	Myoxocephalus scorpius		17.1	4.23
2018	63.7496	-87.32243333	Benthic fish	Myoxocephalus scorpioides		17.45	4.33
2018	63.7496	-87.32243333	Benthic fish	Myoxocephalus scorpius		17.78	4.43
2019	63	-83.353228	Benthic invert	Gersemia sp	Anthozoan	12.07	2.75
2018	63	-83.353228	Benthic fish	Ammodytes sp		12.5	2.88
2018	63	-83.353228	Benthic fish	Ammodytes sp		12.59	2.9
2019	65.51	-84.4629	Benthic fish	Leptoclinus maculatus		12.77	2.96
2018	63	-83.353228	Benthic fish	Ammodytes sp		12.86	2.98
2018	63	-83.353228	Pelagic invert	Gonatus sp.	Squid	12.94	3
2018	63	-83.353228	Benthic fish	Ammodytes sp		12.94	3.01
2019	63	-83.353228	Benthic fish	Myoxocephalus sp.		13.1	3.05
2018	63	-83.353228	Benthic fish	Ammodytes sp		13.11	3.06
2018	63	-83.353228	Pelagic fish	Capelin		13.16	3.07
2018	63	-83.353228	Pelagic fish	Capelin		13.27	3.1
2018	63	-83.353228	Pelagic fish	Arctic cod		13.37	3.13
2018	63	-83.353228	Pelagic fish	Arctic cod		13.4	3.14
2018	63	-83.353228	Pelagic fish	Arctic cod		13.51	3.17
2019	64.34	-86.4985	Benthic fish	Triglops murrayi		13.52	3.18
2019	64.34	-86.4985	Benthic fish	Triglops murrayi		13.52	3.18
2019	66.31	-86.0968	Pelagic fish	Arctic cod		13.52	3.18
2019	63	-83.353228	Pelagic fish	Capelin		13.53	3.18
2019	64.34	-86.4985	Benthic fish	Triglops murrayi		13.53	3.18
2019	63	-83.353228	Pelagic fish	Capelin		13.63	3.21
2019	63	-83.353228	Pelagic fish	Capelin		13.66	3.22
2019	63	-83.353228	Pelagic fish	Capelin		13.7	3.23
2018	63	-83.353228	Pelagic invert	Gonatus sp.	Squid	13.83	3.27
2018	63	-83.353228	Pelagic fish	Capelin		13.93	3.3
2018	63	-83.353228	Pelagic fish	Capelin		14.02	3.32
2019	63	-83.353228	Pelagic fish	Arctic cod		14.03	3.33
2018	63	-83.353228	Pelagic fish	Capelin		14.05	3.33
2019	63	-83.353228	Pelagic fish	Arctic cod		14.06	3.34
2019	63	-83.353228	Benthic fish	Leptoclinus maculatus		14.08	3.34
2018	63	-83.353228	Pelagic fish	Arctic cod		14.12	3.35
2018	63	-83.353228	Pelagic fish	Capelin		14.22	3.38
2019	63	-83.353228	Benthic fish	Triglops murrayi		14.32	3.41
2018	63	-83.353228	Pelagic fish	Capelin		14.34	3.42
2019	66.31	-86.0968	Pelagic fish	Arctic cod		14.43	3.44
2018	63	-83.353228	Pelagic fish	Capelin		14.46	3.45
2018	63	-83.353228	Benthic fish	Triglops pingelii		14.47	3.46
2019	63	-83.353228	Benthic fish	Zoarcidae sp		14.55	3.48
2019	63	-83.353228	Pelagic fish	Capelin		14.55	3.48
2018	63	-83.353228	Pelagic fish	Capelin		14.56	3.48
2018	63	-83.353228	Benthic fish	Leptoclinus maculatus		14.59	3.49
2019	63	-83.353228	Benthic fish	Gymnelus viridis		14.7	3.52
2019	63	-83.353228	Pelagic fish	Capelin		14.72	3.53
2018	63	-83.353228	Benthic fish	Triglops pingelii		14.76	3.54
2019	63	-83.353228	Benthic fish	Triglops pingelii		14.8	3.55
2018	63	-83.353228	Pelagic fish	Arctic cod		14.81	3.56
2018	63	-83.353228	Pelagic fish	Arctic cod		14.84	3.56
2018	63	-83.353228	Benthic fish	Triglops murrayi		14.85	3.57
2019	65.51	-84.4629	Pelagic fish	Arctic cod		14.93	3.59
2019	65.51	-84.4629	Pelagic fish	Arctic cod		14.93	3.59
2018	63	-83.353228	Pelagic fish	Greenland cod		14.94	3.59
2019	63	-83.353228	Benthic fish	Triglops sp.		14.99	3.61
2019	63	-83.353228	Benthic fish	Gymnelus viridis		15.05	3.63
2018	63	-83.353228	Pelagic fish	Greenland cod		15.06	3.63
2019	63	-83.353228	Benthic fish	Icelus spatula		15.08	3.64
2018	63	-83.353228	Benthic fish	Triglops pingelii		15.21	3.67
2019	63	-83.353228	Benthic fish	Triglops pingelii		15.21	3.67
2018	63	-83.353228	Benthic fish	Triglops pingelii		15.23	3.68
2019	63	-83.353228	Benthic fish	Triglops pingelii		15.25	3.68
2019	65.51	-84.4629	Pelagic fish	Arctic cod		15.27	3.69
2019	63	-83.353228	Benthic fish	Triglops pingelii		15.33	3.71
2018	63	-83.353228	Pelagic fish	Arctic cod		15.37	3.72
2019	63	-83.353228	Benthic fish	Triglops sp.		15.4	3.73
2019	64.34	-86.4985	Benthic fish	Leptagonus decagonus		15.51	3.76
2019	63	-83.353228	Benthic fish	Eumesogrammus praecisus		15.58	3.78
2019	63	-83.353228	Benthic fish	Triglops sp.		15.6	3.79
2018	63	-83.353228	Pelagic fish	Greenland cod		15.66	3.81
2018	63	-83.353228	Pelagic fish	Greenland cod		15.69	3.82
2018	63	-83.353228	Benthic fish	Eumesogrammus praecisus		15.72	3.82
2019	63	-83.353228	Benthic fish	Triglops pingelii		15.77	3.84
2018	63	-83.353228	Pelagic fish	Greenland cod		15.79	3.84
2019	63	-83.353228	Benthic fish	Eumesogrammus praecisus		16.17	3.96
2018	63	-83.353228	Benthic invert	Argis dentata	Decapod	16.38	4.02
2019	65.51	-84.4629	Benthic fish	Leptagonus decagonus		17.15	4.25
